# Supplementary material for: DEEPred: Automated Protein Function Prediction with Multi-task Feed-forward Deep Neural Networks
Source: Sci Rep. 2019 May 14;9:7344. doi: 10.1038/s41598-019-43708-3 (PMC6517386; doi:10.1038/s41598-019-43708-3)
Supplement: Supplementary file 2 — Supplementary_Material_2 (Dataset 1) [file 41598_2019_43708_MOESM2_ESM.xlsx]

## Sheet: MF_Models
GO ID	Number of Annotations (manual-experimental evidence)	Level	Model Number
GO:0080025	33	7	1
GO:0015172	34	7	1
GO:0036442	35	7	1
GO:0034593	36	7	1
GO:0005227	36	7	1
GO:0030695	236	4	2
GO:0005126	239	4	2
GO:0001227	239	4	2
GO:0016298	241	4	2
GO:0019887	244	4	2
GO:0005245	63	8	3
GO:0003777	66	8	3
GO:0001228	511	4	4
GO:0000982	538	4	4
GO:0008168	566	4	4
GO:0004842	576	4	4
GO:0016758	585	4	4
GO:0022803	712	3	5
GO:0016746	757	3	5
GO:0016757	817	3	5
GO:0008134	832	3	5
GO:0019904	909	3	5
GO:0032553	921	3	5
GO:0000981	954	3	5
GO:0008233	962	3	5
GO:0004888	967	3	5
GO:0035091	302	4	6
GO:0016836	304	4	6
GO:0015291	314	4	6
GO:0052689	316	4	6
GO:0001664	318	4	6
GO:0015174	40	7	7
GO:0005355	43	7	7
GO:0030331	44	7	7
GO:0050308	45	7	7
GO:0004114	45	7	7
GO:0015370	47	7	7
GO:0015299	48	7	7
GO:0015295	49	7	7
GO:0003688	50	7	7
GO:0001883	261	4	8
GO:0032549	267	4	8
GO:0031406	275	4	8
GO:0003713	278	4	8
GO:0045296	282	4	8
GO:0005342	296	4	8
GO:0005096	202	4	9
GO:0019902	207	4	9
GO:0016811	207	4	9
GO:0051015	215	4	9
GO:0022834	230	4	9
GO:1905030	30	7	10
GO:0050681	30	7	10
GO:0001017	30	7	10
GO:0043047	31	7	10
GO:0008143	32	7	10
GO:0003676	5369	3	11
GO:0042802	3275	3	11
GO:0016408	39	5	12
GO:0031420	40	5	12
GO:0048487	41	5	12
GO:0030515	41	5	12
GO:0017069	41	5	12
GO:0022838	650	4	13
GO:0046982	657	4	13
GO:0016747	659	4	13
GO:0015267	712	4	13
GO:0035639	750	4	13
GO:0022804	518	3	14
GO:0016614	538	3	14
GO:0016798	540	3	14
GO:0016741	610	3	14
GO:0019787	630	3	14
GO:0044389	320	4	15
GO:0051020	324	4	15
GO:0008194	349	4	15
GO:0015631	367	4	15
GO:0016779	379	4	15
GO:0003779	396	4	16
GO:0004553	438	4	16
GO:0004930	439	4	16
GO:0016616	472	4	16
GO:0004518	477	4	16
GO:0004674	804	4	17
GO:0042578	815	4	17
GO:0032555	855	4	17
GO:0070011	860	4	17
GO:0017076	877	4	17
GO:0019900	897	4	17
GO:0004806	41	5	18
GO:0004467	41	5	18
GO:0015923	42	5	18
GO:0004683	43	5	18
GO:0004033	43	5	18
GO:0004402	105	9	19
GO:0008026	116	9	19
GO:0043492	182	9	19
GO:0008094	185	9	19
GO:0001047	236	7	20
GO:0003924	252	7	20
GO:0072509	297	7	20
GO:0051920	30	2	21
GO:0090079	32	2	21
GO:0019825	33	2	21
GO:1901567	34	2	21
GO:0000990	36	2	21
GO:0016651	202	3	22
GO:0001076	202	3	22
GO:0016879	205	3	22
GO:0016667	211	3	22
GO:0061134	212	3	22
GO:0016874	511	2	23
GO:0140097	558	2	23
GO:0016853	564	2	23
GO:0048037	624	2	23
GO:0000989	634	2	23
GO:0003682	718	2	23
GO:0140098	733	2	23
GO:0008289	826	2	23
GO:0016829	973	2	23
GO:0008186	55	9	24
GO:0000979	76	9	24
GO:0000980	84	9	24
GO:0016810	394	3	25
GO:0004857	440	3	25
GO:0050839	441	3	25
GO:0050662	442	3	25
GO:0016705	452	3	25
GO:0016835	463	3	25
GO:0005543	491	3	25
GO:0003712	494	3	25
GO:0008047	499	3	25
GO:0140104	167	1	26
GO:0016209	230	1	26
GO:0030371	38	2	27
GO:0004784	38	2	27
GO:0005487	39	2	27
GO:0051184	40	2	27
GO:0061783	41	2	27
GO:0042393	255	3	28
GO:0019207	270	3	28
GO:0140101	272	3	28
GO:0001882	274	3	28
GO:0043177	278	3	28
GO:0016765	289	3	28
GO:0004721	300	3	28
GO:0051213	215	3	29
GO:0016627	215	3	29
GO:0016903	216	3	29
GO:0008022	227	3	29
GO:0004540	251	3	29
GO:0003729	523	5	30
GO:0005524	536	5	30
GO:0008509	560	5	30
GO:0032559	605	5	30
GO:0005216	611	5	30
GO:0030554	620	5	30
GO:0016791	633	5	30
GO:0019901	777	5	30
GO:0046914	997	5	30
GO:0016830	301	3	31
GO:0060589	303	3	31
GO:0042277	323	3	31
GO:0004497	333	3	31
GO:0048018	358	3	31
GO:0005112	35	4	32
GO:0097472	36	4	32
GO:0046875	36	4	32
GO:0033764	36	4	32
GO:0030552	36	4	32
GO:0061650	47	4	33
GO:0016868	47	4	33
GO:0004712	47	4	33
GO:0004707	47	4	33
GO:0046912	48	4	33
GO:0071949	77	5	34
GO:0016891	79	5	34
GO:0008227	81	5	34
GO:0004860	81	5	34
GO:0000030	82	5	34
GO:0004520	108	4	35
GO:0001104	109	4	35
GO:0042826	111	4	35
GO:0017022	111	4	35
GO:0042054	113	4	35
GO:0016860	155	3	36
GO:0043621	159	3	36
GO:0005516	159	3	36
GO:0016782	162	3	36
GO:0016866	164	3	36
GO:0003755	54	3	37
GO:0140102	55	3	37
GO:1901618	57	3	37
GO:0019104	57	3	37
GO:0017046	57	3	37
GO:0016641	53	4	38
GO:0016857	54	4	38
GO:0008066	54	4	38
GO:0001540	54	4	38
GO:0043531	55	4	38
GO:0031593	55	4	39
GO:0097718	56	4	39
GO:0030971	56	4	39
GO:0022884	56	4	39
GO:0016671	56	4	39
GO:0016895	47	5	40
GO:0008320	48	5	40
GO:0008009	48	5	40
GO:0016289	50	5	40
GO:0001105	50	5	40
GO:0015077	480	7	41
GO:0001159	504	7	41
GO:0046873	685	7	41
GO:0016887	764	7	41
GO:0001012	818	7	41
GO:0001786	57	3	42
GO:0015605	58	3	42
GO:0003724	58	3	42
GO:0010181	60	3	42
GO:0015238	61	3	42
GO:0005385	40	8	43
GO:0000146	40	8	43
GO:0048365	46	8	43
GO:0004725	97	4	44
GO:0051539	99	4	44
GO:0016706	99	4	44
GO:0016628	99	4	44
GO:0004659	99	4	44
GO:0070491	100	4	44
GO:0044325	145	3	45
GO:0005319	145	3	45
GO:0019838	146	3	45
GO:0015144	146	3	45
GO:0004536	151	3	45
GO:0042379	70	5	46
GO:0015145	71	5	46
GO:0004714	71	5	46
GO:0000049	71	5	46
GO:0098811	75	5	46
GO:0004812	104	4	47
GO:0015036	105	4	47
GO:0033613	107	4	47
GO:0019209	107	4	47
GO:0051119	108	4	47
GO:0019865	48	4	48
GO:0005089	48	4	48
GO:0004004	48	4	48
GO:0001221	48	4	48
GO:0015645	49	4	48
GO:0008649	49	4	48
GO:0008395	49	4	48
GO:0045309	50	4	48
GO:0004529	50	4	48
GO:0005544	36	4	49
GO:0003954	36	4	49
GO:1900750	37	4	49
GO:0099604	37	4	49
GO:0070403	37	4	49
GO:0015485	34	4	50
GO:0001671	34	4	50
GO:0044390	35	4	50
GO:0016855	35	4	50
GO:0016812	35	4	50
GO:0018024	84	5	51
GO:0008171	87	5	51
GO:0099516	90	5	51
GO:0022824	93	5	51
GO:0070566	97	5	51
GO:0001130	127	3	52
GO:0031072	130	3	52
GO:0016769	130	3	52
GO:0005088	131	3	52
GO:0030594	132	3	52
GO:0000987	500	8	53
GO:0042623	504	8	53
GO:0000977	803	8	53
GO:0000976	1098	8	53
GO:0031369	51	3	54
GO:0030276	52	3	54
GO:0016229	53	3	54
GO:0032452	54	3	54
GO:0019840	54	3	54
GO:0004029	43	5	55
GO:0061631	44	5	55
GO:0022829	44	5	55
GO:0070001	45	5	55
GO:0030374	45	5	55
GO:0019894	51	4	56
GO:0016668	51	4	56
GO:0015464	51	4	56
GO:0016775	52	4	56
GO:0035254	53	4	56
GO:0008376	45	5	57
GO:0001103	45	5	57
GO:0000217	45	5	57
GO:0016409	46	5	57
GO:0008188	46	5	57
GO:0022890	855	6	58
GO:0017111	1116	6	58
GO:1990837	1218	6	58
GO:0044212	1487	6	58
GO:0099106	139	3	59
GO:0101005	140	3	59
GO:0008173	142	3	59
GO:0016877	144	3	59
GO:0016684	144	3	59
GO:0051117	102	4	60
GO:0005178	102	4	60
GO:0042887	103	4	60
GO:0019199	103	4	60
GO:0016876	104	4	60
GO:0016597	97	5	61
GO:0019205	99	5	61
GO:0019200	99	5	61
GO:0003725	99	5	61
GO:0030295	100	5	61
GO:0005537	33	4	62
GO:0042056	34	4	62
GO:0016917	34	4	62
GO:0016405	34	4	62
GO:0016274	34	4	62
GO:0000988	669	1	63
GO:0005198	772	1	63
GO:0016538	63	5	64
GO:0003899	63	5	64
GO:0016896	66	5	64
GO:0008375	66	5	64
GO:0003684	67	5	64
GO:0008483	126	4	65
GO:0036459	128	4	65
GO:0005125	130	4	65
GO:0070851	133	4	65
GO:0008565	135	4	65
GO:0033612	43	4	66
GO:0070402	44	4	66
GO:0019789	44	4	66
GO:0005048	44	4	66
GO:0016783	45	4	66
GO:0008013	102	3	67
GO:0051087	104	3	67
GO:0005496	104	3	67
GO:0016875	105	3	67
GO:0051219	109	3	67
GO:0016881	93	4	68
GO:0005179	94	4	68
GO:0016799	95	4	68
GO:0043130	96	4	68
GO:0016702	97	4	68
GO:0098531	62	3	69
GO:0051018	63	3	69
GO:0016846	63	3	69
GO:0016840	63	3	69
GO:0005504	63	3	69
GO:0005215	2348	1	70
GO:0060089	1335	1	70
GO:0004871	1420	1	70
GO:0001071	1658	1	70
GO:0098772	1900	1	70
GO:0005215	2348	1	71
GO:0060089	1335	1	71
GO:0004871	1420	1	71
GO:0001071	1658	1	71
GO:0098772	1900	1	71
GO:0016833	57	4	72
GO:0016878	58	4	72
GO:0004407	58	4	72
GO:0016832	59	4	72
GO:0030551	60	4	72
GO:0016655	60	4	73
GO:0051537	61	4	73
GO:0016861	62	4	73
GO:0016646	62	4	73
GO:0005518	64	4	73
GO:1901682	64	3	74
GO:0030247	64	3	74
GO:0016859	66	3	74
GO:0031491	69	3	74
GO:0033558	70	3	74
GO:0008146	88	4	75
GO:0016776	90	4	75
GO:0015932	90	4	75
GO:0016814	92	4	75
GO:0022835	93	4	75
GO:0051879	46	4	76
GO:0032934	46	4	76
GO:0030544	46	4	76
GO:0017112	46	4	76
GO:0016717	46	4	76
GO:0071855	56	5	77
GO:0043175	56	5	77
GO:0010333	58	5	77
GO:0001102	60	5	77
GO:0008378	62	5	77
GO:0016279	115	4	78
GO:0004722	117	4	78
GO:0030165	119	4	78
GO:0050661	121	4	78
GO:0001191	124	4	78
GO:0070628	30	4	79
GO:0016864	30	4	79
GO:0015248	30	4	79
GO:0005158	30	4	79
GO:0000983	30	4	79
GO:0003823	66	2	80
GO:0032451	78	2	80
GO:0090484	80	2	80
GO:0032947	88	2	80
GO:0009975	91	2	80
GO:0017137	113	7	81
GO:0003774	116	7	81
GO:0015179	121	7	81
GO:0034212	131	7	81
GO:0035326	138	7	81
GO:0005267	159	7	81
GO:0005262	162	7	81
GO:0022843	171	7	81
GO:0004386	173	7	81
GO:0002161	32	4	82
GO:0099589	33	4	82
GO:0050699	33	4	82
GO:0016774	33	4	82
GO:0015157	33	4	82
GO:0003705	136	4	83
GO:0051287	140	4	83
GO:0016709	145	4	83
GO:0004521	146	4	83
GO:0020037	157	4	83
GO:0004549	41	4	84
GO:0000993	41	4	84
GO:0098960	42	4	84
GO:0004984	42	4	84
GO:0004673	42	4	84
GO:0016701	109	3	85
GO:0031490	113	3	85
GO:0003678	113	3	85
GO:0051082	114	3	85
GO:0016854	115	3	85
GO:0001217	80	4	86
GO:0016780	81	4	86
GO:0008083	81	4	86
GO:0016838	82	4	86
GO:0070405	83	4	86
GO:0019239	74	3	87
GO:0016849	77	3	87
GO:0016248	77	3	87
GO:0046332	87	3	87
GO:0043178	87	3	87
GO:0001099	68	4	88
GO:0004003	69	4	88
GO:0005231	70	4	88
GO:0004532	70	4	88
GO:0015459	71	4	88
GO:0043167	3706	2	89
GO:0140096	3779	2	89
GO:0016787	4915	2	89
GO:0001216	64	4	90
GO:0005548	65	4	90
GO:0008175	66	4	90
GO:0003887	66	4	90
GO:0060590	67	4	90
GO:0003676	5369	3	91
GO:0042802	3275	3	91
GO:0097110	71	3	92
GO:0002039	71	3	92
GO:0097747	73	3	92
GO:0048306	73	3	92
GO:0001098	73	3	92
GO:0017124	83	4	93
GO:0140034	85	4	93
GO:0035064	85	4	93
GO:0019210	86	4	93
GO:0043022	88	4	93
GO:0032182	118	3	94
GO:0019955	120	3	94
GO:0047485	123	3	94
GO:0000149	123	3	94
GO:0008201	125	3	94
GO:0043138	40	4	95
GO:0019212	40	4	95
GO:0005372	40	4	95
GO:0008641	41	4	95
GO:0005501	41	4	95
GO:0016763	159	4	96
GO:0016620	162	4	96
GO:0008528	162	4	96
GO:0016820	164	4	96
GO:0002020	164	4	96
GO:0015020	51	5	97
GO:0015296	52	5	97
GO:0008301	54	5	97
GO:0004623	54	5	97
GO:0004312	55	5	97
GO:0005200	54	2	98
GO:0051183	57	2	98
GO:0004879	58	2	98
GO:0001871	64	2	98
GO:0050840	66	2	98
GO:0042974	31	4	99
GO:0042287	31	4	99
GO:0016884	31	4	99
GO:0008373	31	4	99
GO:0017025	32	4	99
GO:0008028	68	6	100
GO:0015101	69	6	100
GO:0015298	70	6	100
GO:0050897	72	6	100
GO:1990782	73	6	100
GO:0043295	36	3	101
GO:0043548	37	3	101
GO:0043236	37	3	101
GO:0042605	38	3	101
GO:0016679	38	3	101
GO:0008408	105	6	102
GO:0016893	106	6	102
GO:0003730	108	6	102
GO:0016796	109	6	102
GO:0019829	113	6	102
GO:0042626	164	5	103
GO:0001078	165	5	103
GO:0004866	167	5	103
GO:0008081	173	5	103
GO:0004527	173	5	103
GO:0004190	44	6	104
GO:0019201	45	6	104
GO:0016413	45	6	104
GO:0030291	48	6	104
GO:0022839	49	6	104
GO:0008235	50	6	104
GO:0000175	50	6	104
GO:0005057	113	2	105
GO:0072341	117	2	105
GO:1901505	130	2	105
GO:0009055	131	2	105
GO:0042562	135	2	105
GO:0004620	174	5	106
GO:0061630	182	5	106
GO:0015405	184	5	106
GO:0008237	185	5	106
GO:0008238	197	5	106
GO:0015662	73	6	107
GO:0001190	75	6	107
GO:0003743	78	6	107
GO:0042162	80	6	107
GO:0004867	81	6	107
GO:0098631	33	3	108
GO:0015616	33	3	108
GO:0072349	34	3	108
GO:0038024	34	3	108
GO:0009881	34	3	108
GO:0016278	116	6	109
GO:0015294	121	6	109
GO:0005230	124	6	109
GO:1902936	127	6	109
GO:0099094	151	6	109
GO:0016818	1272	4	110
GO:0042803	1274	4	110
GO:0001067	1503	4	110
GO:0015075	1589	4	110
GO:0016773	1613	4	110
GO:0046872	1777	4	110
GO:0016301	1792	4	110
GO:0003723	2249	4	110
GO:0051427	178	4	111
GO:0004713	180	4	111
GO:0001085	187	4	111
GO:0015399	189	4	111
GO:0008236	193	4	111
GO:0061659	194	4	111
GO:0003714	194	4	111
GO:0004702	88	3	112
GO:0034061	89	3	112
GO:0019208	90	3	112
GO:0030170	95	3	112
GO:0048029	99	3	112
GO:0019213	99	3	112
GO:0016645	99	3	112
GO:0016638	99	3	112
GO:0070279	100	3	112
GO:1904680	72	4	113
GO:0034062	72	4	113
GO:0008200	75	4	113
GO:0004364	75	4	113
GO:0070063	76	4	113
GO:1904315	38	6	114
GO:0016411	38	6	114
GO:0052745	39	6	114
GO:0070273	42	6	114
GO:0070717	43	6	114
GO:0047617	35	6	115
GO:0016273	35	6	115
GO:0047429	36	6	115
GO:0044769	36	6	115
GO:0043539	36	6	115
GO:0019905	76	4	116
GO:0004896	76	4	116
GO:0016790	78	4	116
GO:0019888	79	4	116
GO:0019003	80	4	116
GO:0004601	135	2	117
GO:1901476	148	2	117
GO:0008144	168	2	117
GO:0051540	170	2	117
GO:0016247	176	2	117
GO:0060090	199	2	117
GO:0070888	53	7	118
GO:0008266	53	7	118
GO:0008198	53	7	118
GO:0005272	68	7	118
GO:0005254	71	7	118
GO:0015175	72	7	118
GO:0017048	91	7	118
GO:0015108	92	7	118
GO:0005546	92	7	118
GO:0016831	167	4	119
GO:0050660	169	4	119
GO:0022853	174	4	119
GO:0061135	175	4	119
GO:0030414	176	4	119
GO:0019783	154	6	120
GO:0030145	167	6	120
GO:0005506	176	6	120
GO:0015103	179	6	120
GO:0015171	185	6	120
GO:0008080	196	6	120
GO:0043168	2195	3	121
GO:0016772	2313	3	121
GO:0019899	2450	3	121
GO:0016744	30	3	122
GO:0003756	30	3	122
GO:0045118	31	3	122
GO:0003707	31	3	122
GO:0004096	32	3	122
GO:0035258	83	6	123
GO:0004177	85	6	123
GO:0004222	90	6	123
GO:0004197	90	6	123
GO:0008519	94	6	123
GO:0005253	94	6	123
GO:0015149	56	6	124
GO:0004869	58	6	124
GO:0008187	59	6	124
GO:0004112	60	6	124
GO:0005080	61	6	124
GO:0003916	39	3	125
GO:0043394	40	3	125
GO:0043028	40	3	125
GO:0001965	40	3	125
GO:0016725	41	3	125
GO:0070300	39	4	126
GO:0042805	39	4	126
GO:0042169	39	4	126
GO:0005246	39	4	126
GO:0043425	40	4	126
GO:0042625	123	5	127
GO:0033293	123	5	127
GO:0035251	126	5	127
GO:0004252	129	5	127
GO:0015293	130	5	127
GO:0051536	169	3	128
GO:0043021	171	3	128
GO:0030674	173	3	128
GO:0140030	174	3	128
GO:0015197	176	3	128
GO:0015301	30	6	129
GO:0008252	30	6	129
GO:0003993	30	6	129
GO:0098847	32	6	129
GO:0042800	32	6	129
GO:0046906	177	3	130
GO:0001653	177	3	130
GO:0005539	181	3	130
GO:0019842	187	3	130
GO:0008276	189	3	130
GO:0017171	200	3	130
GO:0032403	1028	3	131
GO:0099600	1043	3	131
GO:0008092	1056	3	131
GO:0004672	1260	3	131
GO:0016817	1277	3	131
GO:0035257	145	5	132
GO:0046527	153	5	132
GO:0008374	156	5	132
GO:0019903	158	5	132
GO:0003727	162	5	132
GO:0016863	37	4	133
GO:0016504	37	4	133
GO:0015215	37	4	133
GO:0016841	38	4	133
GO:0016813	38	4	133
GO:0032266	62	6	134
GO:0015491	62	6	134
GO:0019203	63	6	134
GO:0005310	63	6	134
GO:0004180	67	6	134
GO:0005484	38	3	135
GO:0004602	38	3	135
GO:0001134	38	3	135
GO:0016722	39	3	135
GO:0016721	39	3	135
GO:0016755	42	3	136
GO:0001530	43	3	136
GO:0030332	44	3	136
GO:0015562	44	3	136
GO:0001968	44	3	136
GO:0008409	51	6	137
GO:0005217	52	6	137
GO:0005547	53	6	137
GO:0052866	54	6	137
GO:0008422	54	6	137
GO:0015926	101	5	138
GO:0019843	106	5	138
GO:0008135	113	5	138
GO:0004843	120	5	138
GO:0015297	122	5	138
GO:0008106	33	6	139
GO:0090599	34	6	139
GO:0010334	34	6	139
GO:0004629	34	6	139
GO:0051721	35	6	139
GO:0016894	32	6	140
GO:0051019	33	6	140
GO:0051010	33	6	140
GO:0017110	33	6	140
GO:0016151	33	6	140
GO:1901265	1337	3	141
GO:0000166	1337	3	141
GO:0005102	1709	3	141
GO:0016788	1722	3	141
GO:0046983	1760	3	141
GO:0022891	1885	3	141
GO:0043169	1921	3	141
GO:0015085	216	8	142
GO:0015079	218	8	142
GO:0004016	45	3	143
GO:0035591	46	3	143
GO:0017147	47	3	143
GO:1990841	48	3	143
GO:0016661	48	3	143
GO:0017080	50	3	143
GO:0035255	31	5	144
GO:0035250	31	5	144
GO:0035198	31	5	144
GO:0015216	31	5	144
GO:0015278	32	5	144
GO:0005085	228	2	145
GO:0030246	243	2	145
GO:1901681	266	2	145
GO:0038023	1130	2	146
GO:0030234	1138	2	146
GO:0097367	1252	2	146
GO:0044877	1296	2	146
GO:0004872	1332	2	146
GO:0003700	1652	2	146
GO:0036094	1847	2	146
GO:0015154	32	5	147
GO:0005184	32	5	147
GO:0004526	32	5	147
GO:0015035	33	5	147
GO:0004864	33	5	147
GO:0005507	205	6	148
GO:0005244	240	6	148
GO:0022832	242	6	148
GO:0017016	260	6	148
GO:0033218	378	2	149
GO:0030545	408	2	149
GO:0003735	432	2	149
GO:0042285	30	5	150
GO:0036361	30	5	150
GO:0008417	30	5	150
GO:0004675	30	5	150
GO:0043014	31	5	150
GO:0008514	373	6	151
GO:0008270	468	6	151
GO:0005261	487	6	151
GO:0031267	279	5	152
GO:0032561	283	5	152
GO:0046943	287	5	152
GO:0004519	287	5	152
GO:0019001	289	5	152
GO:0015037	34	5	153
GO:0008443	34	5	153
GO:0005154	34	5	153
GO:0001784	34	5	153
GO:0070569	35	5	153
GO:0031625	303	5	154
GO:0001077	371	5	154
GO:0005509	375	5	154
GO:0008757	425	5	154
GO:0004175	444	5	154
GO:0000287	464	5	154
GO:0022836	480	5	154
GO:0016740	5728	2	155
GO:1901363	6916	2	155
GO:0097159	7013	2	155
GO:0005515	27581	2	155
GO:0022848	35	5	156
GO:0004693	35	5	156
GO:0017091	36	5	156
GO:0015929	36	5	156
GO:0015925	36	5	156
GO:0016410	240	5	157
GO:0008234	257	5	157
GO:0032550	258	5	157
GO:0016407	270	5	157
GO:0008017	271	5	157
GO:0005249	101	8	158
GO:0061733	112	8	158
GO:0070035	116	8	158
GO:0001158	125	8	158
GO:0046915	126	8	158
GO:0001046	152	8	158
GO:0015078	155	8	158
GO:0015081	194	8	158
GO:1990939	39	9	159
GO:0005381	42	9	159
GO:0004970	37	5	160
GO:0001205	37	5	160
GO:0003785	38	5	160
GO:0099529	39	5	160
GO:0036002	39	5	160
GO:0008324	1158	5	161
GO:0016462	1266	5	161
GO:0003690	1444	5	161
GO:0000975	1495	5	161
GO:0043565	2043	5	161
GO:0008172	36	5	162
GO:0004022	36	5	162
GO:0032813	37	5	162
GO:0015250	37	5	162
GO:0005109	37	5	162
GO:0022857	2018	2	163
GO:0022892	2115	2	163
GO:0016491	2583	2	163
GO:0008170	214	5	164
GO:0003697	216	5	164
GO:1901981	227	5	164
GO:0015276	228	5	164
GO:0005525	233	5	164

## Sheet: BP_Models
GO ID	Number of Annotations (manual-experimental evidence)	Level	Model Number
GO:0046686	352	5	1
GO:0009451	355	5	1
GO:0007283	357	5	1
GO:0030100	359	5	1
GO:0015931	366	5	1
GO:0050829	277	5	2
GO:1901342	278	5	2
GO:0090257	280	5	2
GO:0051271	281	5	2
GO:0032412	281	5	2
GO:1903706	372	4	3
GO:0032496	375	4	3
GO:0071241	381	4	3
GO:0008652	388	4	3
GO:0044264	394	4	3
GO:0032456	52	5	4
GO:0010718	52	5	4
GO:0007156	52	5	4
GO:0002090	52	5	4
GO:0000038	52	5	4
GO:0043934	214	2	5
GO:0008340	216	2	5
GO:0044703	221	2	5
GO:0051235	225	2	5
GO:0006457	226	2	5
GO:0014072	42	5	6
GO:0009082	42	5	6
GO:0006547	42	5	6
GO:2000114	43	5	6
GO:1902742	43	5	6
GO:0015672	338	6	7
GO:0110053	341	6	7
GO:0002793	343	6	7
GO:0043161	351	6	7
GO:0006302	352	6	7
GO:0099537	250	4	8
GO:0007034	252	4	8
GO:2000243	254	4	8
GO:2000021	254	4	8
GO:0030832	257	4	8
GO:0006376	31	6	9
GO:2000403	32	6	9
GO:1901000	32	6	9
GO:0090231	32	6	9
GO:0090218	32	6	9
GO:0044774	129	4	10
GO:0035108	129	4	10
GO:0001510	130	4	10
GO:0009751	131	4	10
GO:0042060	132	4	10
GO:1903034	228	5	11
GO:0045807	229	5	11
GO:0001654	229	5	11
GO:0016485	230	5	11
GO:0006865	230	5	11
GO:1901605	709	4	12
GO:0090407	711	4	12
GO:0044089	717	4	12
GO:0043086	729	4	12
GO:0006753	736	4	12
GO:0050718	35	8	13
GO:0046006	35	8	13
GO:0045581	35	8	13
GO:0000967	35	8	13
GO:2000171	36	8	13
GO:1900373	157	8	14
GO:1903322	158	8	14
GO:0070588	158	8	14
GO:0030801	162	8	14
GO:1905269	163	8	14
GO:0044764	332	2	15
GO:0016458	354	2	15
GO:0007163	357	2	15
GO:0051606	378	2	15
GO:0051703	381	2	15
GO:0045321	399	2	16
GO:0007611	405	2	16
GO:0071554	417	2	16
GO:0044085	418	2	16
GO:0007267	426	2	16
GO:0002252	440	2	16
GO:0001775	464	2	16
GO:0042330	480	2	16
GO:0032259	500	2	16
GO:0048710	30	9	17
GO:0035024	30	9	17
GO:0000480	31	9	17
GO:0070229	33	9	17
GO:0031061	33	9	17
GO:1903169	165	8	18
GO:0061136	171	8	18
GO:0051289	182	8	18
GO:0050773	184	8	18
GO:0030817	184	8	18
GO:0000377	195	8	18
GO:1900544	196	8	18
GO:0006475	196	8	18
GO:0018394	197	8	18
GO:0006164	202	6	19
GO:0043547	203	6	19
GO:0009199	204	6	19
GO:0000725	205	6	19
GO:0006366	206	6	19
GO:0055078	36	8	20
GO:0030823	36	8	20
GO:0030422	36	8	20
GO:0010831	36	8	20
GO:0008535	36	8	20
GO:0044057	660	4	21
GO:0006732	676	4	21
GO:0070925	694	4	21
GO:0019439	705	4	21
GO:0001817	708	4	21
GO:0002703	223	5	22
GO:0072522	225	5	22
GO:0050807	225	5	22
GO:0030307	225	5	22
GO:0014074	225	5	22
GO:0000096	132	4	23
GO:0009657	133	4	23
GO:0046620	134	4	23
GO:0042692	135	4	23
GO:0032526	135	4	23
GO:0010669	31	6	24
GO:0010411	31	6	24
GO:0009228	31	6	24
GO:0009200	31	6	24
GO:0006953	31	6	24
GO:0006479	257	4	25
GO:0032846	260	4	25
GO:0006338	261	4	25
GO:0051302	262	4	25
GO:0002521	267	4	25
GO:0007088	317	6	26
GO:0006140	320	6	26
GO:0009165	324	6	26
GO:1903311	325	6	26
GO:0006397	325	6	26
GO:0032269	1136	6	27
GO:0051248	1210	6	27
GO:0006468	1224	6	27
GO:0010562	1369	6	27
GO:0042981	1738	6	27
GO:0032270	1845	6	27
GO:0051247	1987	6	27
GO:1901336	43	5	28
GO:0090184	43	5	28
GO:0071867	43	5	28
GO:0052205	43	5	28
GO:0047496	43	5	28
GO:1904748	30	4	29
GO:1902186	30	4	29
GO:0080050	30	4	29
GO:0061458	30	4	29
GO:0061005	30	4	29
GO:0032268	3172	5	30
GO:0051246	3420	5	30
GO:0009891	3429	5	30
GO:0051172	3544	5	30
GO:0006464	3680	5	30
GO:0031324	3807	5	30
GO:0010605	3953	5	30
GO:0051173	4847	5	30
GO:1990266	53	5	31
GO:1903573	53	5	31
GO:0071392	53	5	31
GO:0051966	53	5	31
GO:0051283	53	5	31
GO:0007015	395	4	32
GO:0051169	402	4	32
GO:0034599	403	4	32
GO:0043434	411	4	32
GO:0048858	412	4	32
GO:0030111	374	5	33
GO:0006109	378	5	33
GO:0007169	380	5	33
GO:0048580	385	5	33
GO:1901214	387	5	33
GO:0050830	282	5	34
GO:0006605	283	5	34
GO:0043009	285	5	34
GO:0009411	289	5	34
GO:2000027	290	5	34
GO:0009108	340	5	35
GO:1901607	343	5	35
GO:0048193	344	5	35
GO:0051346	346	5	35
GO:0032102	350	5	35
GO:0006534	53	5	36
GO:0006270	53	5	36
GO:2000280	54	5	36
GO:1903391	54	5	36
GO:1901862	54	5	36
GO:0042098	42	5	37
GO:0040024	42	5	37
GO:0032185	42	5	37
GO:0031167	42	5	37
GO:0023058	42	5	37
GO:0002253	230	2	38
GO:0001763	233	2	38
GO:0019827	234	2	38
GO:0098727	240	2	38
GO:0030534	257	2	38
GO:0030238	30	4	39
GO:0016117	30	4	39
GO:0006971	30	4	39
GO:0000103	30	4	39
GO:1901998	31	4	39
GO:0018958	240	4	40
GO:0043393	241	4	40
GO:0009952	242	4	40
GO:0046467	243	4	40
GO:0050658	244	4	40
GO:0044242	280	4	41
GO:0048534	282	4	41
GO:0008654	283	4	41
GO:0016050	285	4	41
GO:0050920	286	4	41
GO:0006778	125	4	42
GO:0006888	126	4	42
GO:0006638	126	4	42
GO:0055001	127	4	42
GO:0070542	128	4	42
GO:0030217	111	5	43
GO:0010634	112	5	43
GO:1901663	113	5	43
GO:0120034	114	5	43
GO:0034763	114	5	43
GO:0007560	40	5	44
GO:0006706	40	5	44
GO:0006696	40	5	44
GO:0006625	40	5	44
GO:0006067	40	5	44
GO:0001885	40	5	44
GO:0001656	40	5	44
GO:0018130	1738	4	45
GO:0071310	1794	4	45
GO:1901566	1846	4	45
GO:0006811	1859	4	45
GO:0051094	1917	4	45
GO:0080134	1929	4	45
GO:0042127	1940	4	45
GO:0065003	1968	4	45
GO:0044271	1972	4	45
GO:0050777	231	5	46
GO:0045995	233	5	46
GO:0019362	234	5	46
GO:1903531	235	5	46
GO:0044042	235	5	46
GO:0035066	35	9	47
GO:2000758	36	9	47
GO:0048713	36	9	47
GO:0000186	36	9	47
GO:0070232	39	9	47
GO:0008089	33	8	48
GO:0035308	34	8	48
GO:0009435	34	8	48
GO:2000108	35	8	48
GO:1902893	35	8	48
GO:0051056	212	6	49
GO:0009144	214	6	49
GO:0008016	217	6	49
GO:0031345	219	6	49
GO:0006470	219	6	49
GO:0007049	302	2	50
GO:0000075	305	2	50
GO:0061919	307	2	50
GO:0070085	330	2	50
GO:0007626	331	2	50
GO:0042311	32	8	51
GO:0010954	32	8	51
GO:0010863	32	8	51
GO:0051693	33	8	51
GO:0034472	33	8	51
GO:1903039	207	6	52
GO:0030178	207	6	52
GO:0006937	207	6	52
GO:0015698	208	6	52
GO:0034504	209	6	52
GO:0055082	923	3	53
GO:0050877	932	3	53
GO:0051186	941	3	53
GO:0071495	944	3	53
GO:0032989	954	3	53
GO:0009617	964	3	53
GO:0016477	979	3	53
GO:0009888	990	3	53
GO:0006979	992	3	53
GO:0000463	33	9	54
GO:2000757	34	9	54
GO:0043370	34	9	54
GO:1903580	35	9	54
GO:0046638	35	9	54
GO:0010604	5049	5	55
GO:0031325	5112	5	55
GO:0051252	5540	5	55
GO:0010556	6102	5	55
GO:0019219	6269	5	55
GO:0031326	6530	5	55
GO:0010468	6896	5	55
GO:0090276	236	5	56
GO:0002699	237	5	56
GO:0006633	238	5	56
GO:0098916	241	5	56
GO:0033500	242	5	56
GO:0007219	121	4	57
GO:0051225	123	4	57
GO:1901661	125	4	57
GO:0031503	125	4	57
GO:0007030	125	4	57
GO:0048527	40	5	58
GO:0043570	40	5	58
GO:0043330	40	5	58
GO:0043278	40	5	58
GO:0010712	40	5	58
GO:1903844	115	5	59
GO:0099003	115	5	59
GO:0071383	115	5	59
GO:0044743	115	5	59
GO:1990823	116	5	59
GO:0072524	270	4	60
GO:0007162	270	4	60
GO:0051091	274	4	60
GO:0071478	278	4	60
GO:0043903	279	4	60
GO:0044036	244	4	61
GO:0042542	244	4	61
GO:1905114	247	4	61
GO:1904950	249	4	61
GO:0048666	249	4	61
GO:0052548	306	6	62
GO:0051054	306	6	62
GO:0050714	306	6	62
GO:0050863	308	6	62
GO:0010506	308	6	62
GO:0050767	1053	6	63
GO:0018193	1079	6	63
GO:0043069	1080	6	63
GO:0032787	1109	6	63
GO:1902533	1115	6	63
GO:0060479	30	4	64
GO:0050962	30	4	64
GO:0042573	30	4	64
GO:0035384	30	4	64
GO:0034050	30	4	64
GO:1902116	42	5	65
GO:0098693	42	5	65
GO:0045187	42	5	65
GO:0045026	42	5	65
GO:0042559	42	5	65
GO:0042445	259	2	66
GO:0042440	268	2	66
GO:0030447	271	2	66
GO:0021700	277	2	66
GO:0007623	279	2	66
GO:0051301	291	2	66
GO:0007059	299	2	66
GO:0048679	53	5	67
GO:0048015	53	5	67
GO:0046530	53	5	67
GO:0032206	53	5	67
GO:0016129	53	5	67
GO:0050727	290	5	68
GO:0090092	291	5	68
GO:0006733	292	5	68
GO:0090316	295	5	68
GO:0048639	296	5	68
GO:0043087	296	5	68
GO:0060271	297	5	68
GO:0031348	298	5	68
GO:0006869	300	5	68
GO:0006650	334	5	69
GO:0052547	335	5	69
GO:0043270	338	5	69
GO:1901293	339	5	69
GO:0050867	340	5	69
GO:0046427	89	8	70
GO:0043407	89	8	70
GO:0035305	90	8	70
GO:2000117	91	8	70
GO:0043506	91	8	70
GO:0051453	96	8	70
GO:1900006	97	8	70
GO:0006879	99	8	70
GO:1903321	100	8	70
GO:2000146	258	5	71
GO:0009123	258	5	71
GO:0001818	264	5	71
GO:0000271	267	5	71
GO:0031960	268	5	71
GO:0051310	51	5	72
GO:0042269	51	5	72
GO:0042074	51	5	72
GO:0010226	51	5	72
GO:0009261	51	5	72
GO:0031991	31	4	73
GO:0016198	31	4	73
GO:0007249	31	4	73
GO:0007130	31	4	73
GO:0002229	31	4	73
GO:0031331	409	6	74
GO:0010769	411	6	74
GO:0045930	414	6	74
GO:0090068	418	6	74
GO:0010721	420	6	74
GO:0007610	1172	1	75
GO:0040011	1566	1	75
GO:0002376	1634	1	75
GO:0040007	1657	1	75
GO:0031577	63	3	76
GO:0030048	63	3	76
GO:0060411	64	3	76
GO:0035176	64	3	76
GO:0030437	64	3	76
GO:0043001	39	5	77
GO:0030473	39	5	77
GO:0030330	39	5	77
GO:0030282	39	5	77
GO:0010939	39	5	77
GO:0052562	49	7	78
GO:0051930	49	7	78
GO:0046068	49	7	78
GO:0032374	49	7	78
GO:0015865	49	7	78
GO:0014014	49	7	78
GO:1903318	50	7	78
GO:0046676	50	7	78
GO:0009201	50	7	78
GO:0019395	113	4	79
GO:0007417	113	4	79
GO:0001649	113	4	79
GO:0051017	114	4	79
GO:0048367	114	4	79
GO:0000003	271	1	80
GO:0048511	431	1	80
GO:0023052	483	1	80
GO:2000756	81	8	81
GO:1903578	81	8	81
GO:1900543	81	8	81
GO:0046580	81	8	81
GO:0045582	81	8	81
GO:0045471	211	5	82
GO:0032868	216	5	82
GO:0120032	220	5	82
GO:0050792	222	5	82
GO:0006073	222	5	82
GO:0010972	121	8	83
GO:1902750	123	8	83
GO:0033135	125	8	83
GO:0031058	131	8	83
GO:0046330	133	8	83
GO:0042593	234	6	84
GO:0009746	234	6	84
GO:0032944	236	6	84
GO:0034250	237	6	84
GO:0051053	238	6	84
GO:0032501	5292	1	85
GO:0051179	6833	1	85
GO:0006275	238	6	86
GO:2001234	239	6	86
GO:0030336	239	6	86
GO:0009161	240	6	86
GO:0010906	241	6	86
GO:1902476	30	8	87
GO:0090266	30	8	87
GO:0046532	30	8	87
GO:0033344	30	8	87
GO:0031063	30	8	87
GO:0006885	134	8	88
GO:0043280	139	8	88
GO:0071901	143	8	88
GO:0030804	147	8	88
GO:2001056	157	8	88
GO:1901606	206	5	89
GO:0071103	206	5	89
GO:0050707	206	5	89
GO:0030308	207	5	89
GO:0046390	209	5	89
GO:0006826	81	8	90
GO:0034243	82	8	90
GO:0030490	82	8	90
GO:0009168	82	8	90
GO:0016239	83	8	90
GO:0010543	39	5	91
GO:0010106	39	5	91
GO:0009834	39	5	91
GO:0007391	39	5	91
GO:0001914	39	5	91
GO:0006637	115	4	92
GO:0009814	116	4	92
GO:1905954	117	4	92
GO:0051647	117	4	92
GO:0031100	117	4	92
GO:0033120	48	7	93
GO:0014911	48	7	93
GO:0010257	48	7	93
GO:1903959	49	7	93
GO:1902041	49	7	93
GO:0051602	65	3	94
GO:0035966	65	3	94
GO:0046685	66	3	94
GO:0044011	67	3	94
GO:0042168	67	3	94
GO:0097190	268	3	95
GO:0071555	272	3	95
GO:0009612	279	3	95
GO:0045165	280	3	95
GO:0006575	280	3	95
GO:0009755	282	3	95
GO:0097164	299	3	95
GO:0009414	299	3	95
GO:0006914	299	3	95
GO:0050768	356	6	96
GO:0072511	401	6	96
GO:0048812	402	6	96
GO:0006399	404	6	96
GO:0009150	406	6	96
GO:0070986	32	4	97
GO:0070252	32	4	97
GO:0045472	32	4	97
GO:0042832	32	4	97
GO:0035987	32	4	97
GO:1903998	41	5	98
GO:1902803	41	5	98
GO:1902221	41	5	98
GO:0060043	41	5	98
GO:0046839	41	5	98
GO:1900376	52	5	99
GO:0051438	52	5	99
GO:0046850	52	5	99
GO:0044409	52	5	99
GO:0043562	52	5	99
GO:0031399	2194	6	100
GO:0051253	2215	6	100
GO:0019220	2219	6	100
GO:0010558	2443	6	100
GO:0045934	2482	6	100
GO:0031327	2579	6	100
GO:0051254	2806	6	100
GO:0010629	2907	6	100
GO:0006401	303	5	101
GO:0031175	304	5	101
GO:0032271	306	5	101
GO:0051348	307	5	101
GO:0031334	321	5	101
GO:0017038	271	5	102
GO:0051048	273	5	102
GO:0006721	273	5	102
GO:1902105	274	5	102
GO:1903522	276	5	102
GO:0033692	253	5	103
GO:0022409	253	5	103
GO:1901653	255	5	103
GO:0046890	257	5	103
GO:0008064	257	5	103
GO:0000904	324	5	104
GO:0071363	327	5	104
GO:0071248	327	5	104
GO:0009895	329	5	104
GO:0050678	331	5	104
GO:0032435	31	10	105
GO:0007035	35	10	105
GO:0070534	37	10	105
GO:0070936	48	10	105
GO:0032436	77	10	105
GO:1902017	51	5	106
GO:1900426	51	5	106
GO:0090109	51	5	106
GO:0080171	51	5	106
GO:0070076	51	5	106
GO:0006820	861	5	107
GO:0031344	862	5	107
GO:0030334	871	5	107
GO:0007346	876	5	107
GO:0031347	895	5	107
GO:0065009	3045	2	108
GO:0009056	3092	2	108
GO:0051641	3101	2	108
GO:0009628	3789	2	108
GO:0009605	3822	2	108
GO:0007165	3835	2	108
GO:0044281	4070	2	108
GO:0048869	4240	2	108
GO:0009058	4997	2	108
GO:0050779	31	4	109
GO:0048278	31	4	109
GO:0046184	31	4	109
GO:0042157	31	4	109
GO:0034204	31	4	109
GO:0006896	41	5	110
GO:0006558	41	5	110
GO:0006521	41	5	110
GO:0001569	41	5	110
GO:1903523	42	5	110
GO:0072330	422	6	111
GO:0016072	423	6	111
GO:0046942	425	6	111
GO:0040029	426	6	111
GO:0051783	432	6	111
GO:2001057	36	3	112
GO:1903664	36	3	112
GO:0097502	36	3	112
GO:0072676	36	3	112
GO:0071772	36	3	112
GO:0030324	120	4	113
GO:0042430	121	4	113
GO:0035282	121	4	113
GO:0010522	121	4	113
GO:0009909	121	4	113
GO:0072662	40	5	114
GO:0071973	40	5	114
GO:0071312	40	5	114
GO:0051833	40	5	114
GO:0050820	40	5	114
GO:0000289	31	8	115
GO:0046640	32	8	115
GO:0046636	32	8	115
GO:0045991	32	8	115
GO:0045948	32	8	115
GO:0010821	229	6	116
GO:0030833	230	6	116
GO:0045732	231	6	116
GO:0046496	232	6	116
GO:0050670	233	6	116
GO:0042990	103	8	117
GO:0042102	104	8	117
GO:0031060	116	8	117
GO:1905268	117	8	117
GO:1903052	117	8	117
GO:0002712	59	7	118
GO:0072583	60	7	118
GO:0061014	60	7	118
GO:0046825	60	7	118
GO:0046058	60	7	118
GO:0032873	60	7	119
GO:0032720	60	7	119
GO:0030682	60	7	119
GO:0030301	60	7	119
GO:2001238	61	7	119
GO:0010665	40	9	120
GO:0051569	43	9	120
GO:0002891	43	9	120
GO:0051570	45	9	120
GO:0030818	45	9	120
GO:0030815	47	9	120
GO:1901799	48	9	120
GO:0006182	30	8	121
GO:0006171	30	8	121
GO:0090312	31	8	121
GO:0045672	31	8	121
GO:0033233	31	8	121
GO:0034249	221	6	122
GO:0030808	222	6	122
GO:0009126	226	6	122
GO:0060828	227	6	122
GO:0006402	228	6	122
GO:0070646	203	5	123
GO:0045834	203	5	123
GO:0071482	205	5	123
GO:0071375	205	5	123
GO:0015850	205	5	123
GO:0009889	6649	4	124
GO:0048523	7310	4	124
GO:0048522	8577	4	124
GO:0051171	8760	4	124
GO:0080090	9101	4	124
GO:0060255	9293	4	124
GO:0031323	9432	4	124
GO:0032886	291	4	125
GO:0022898	291	4	125
GO:0002831	292	4	125
GO:0071824	293	4	125
GO:0001667	296	4	125
GO:0051817	300	4	125
GO:0007517	117	4	126
GO:0090702	118	4	126
GO:0050818	118	4	126
GO:0098742	119	4	126
GO:0050000	120	4	126
GO:0001838	39	5	127
GO:2000785	40	5	127
GO:1903115	40	5	127
GO:1901381	40	5	127
GO:0072663	40	5	127
GO:0030011	35	3	128
GO:0007231	35	3	128
GO:0003179	35	3	128
GO:0002026	35	3	128
GO:0001662	35	3	128
GO:0035094	67	3	129
GO:0010883	67	3	129
GO:0009624	67	3	129
GO:0061077	69	3	129
GO:0048736	69	3	129
GO:0034765	432	6	130
GO:0010948	438	6	130
GO:0033157	450	6	130
GO:0097659	455	6	130
GO:0031346	456	6	130
GO:0046621	41	5	131
GO:0046463	41	5	131
GO:0045932	41	5	131
GO:0033619	41	5	131
GO:0009584	41	5	131
GO:1900271	31	4	132
GO:0072413	31	4	132
GO:0060314	31	4	132
GO:0060180	31	4	132
GO:0051593	31	4	132
GO:0033365	903	5	133
GO:0046394	923	5	133
GO:0034660	957	5	133
GO:0051046	962	5	133
GO:0070201	978	5	133
GO:0009141	249	5	134
GO:0070507	250	5	134
GO:0034284	250	5	134
GO:0045765	252	5	134
GO:0043043	252	5	134
GO:0016311	322	5	135
GO:0022618	323	5	135
GO:1903037	324	5	135
GO:0010675	324	5	135
GO:0002696	324	5	135
GO:0045138	38	4	136
GO:0043491	38	4	136
GO:0042723	38	4	136
GO:0035418	38	4	136
GO:0032963	38	4	136
GO:0046632	41	6	137
GO:0045836	41	6	137
GO:0032511	41	6	137
GO:0031936	41	6	137
GO:0030517	41	6	137
GO:1903725	93	6	138
GO:1903747	94	6	138
GO:0050766	94	6	138
GO:0043242	94	6	138
GO:0010410	95	6	138
GO:1901970	32	7	139
GO:1900117	32	7	139
GO:0035335	32	7	139
GO:0034030	32	7	139
GO:0033032	32	7	139
GO:0051293	107	4	140
GO:0048565	107	4	140
GO:0042476	107	4	140
GO:0042113	107	4	140
GO:0030866	107	4	140
GO:0090303	72	6	141
GO:0051148	72	6	141
GO:0045844	72	6	141
GO:0032885	72	6	141
GO:0032729	72	6	141
GO:0032655	54	5	142
GO:0032509	54	5	142
GO:0032330	54	5	142
GO:0030195	54	5	142
GO:0019320	54	5	142
GO:0006112	92	4	143
GO:0071467	93	4	143
GO:0046365	93	4	143
GO:0044818	93	4	143
GO:0051216	94	4	143
GO:0051926	65	6	144
GO:0045773	65	6	144
GO:0044415	65	6	144
GO:0030858	65	6	144
GO:0032651	66	6	144
GO:0000731	60	6	145
GO:0000270	60	6	145
GO:1900140	61	6	145
GO:0051196	61	6	145
GO:0045739	61	6	145
GO:1901617	432	4	146
GO:0048732	433	4	146
GO:0030031	441	4	146
GO:0002237	441	4	146
GO:0045785	443	4	146
GO:0030177	136	6	147
GO:0030004	136	6	147
GO:0050764	137	6	147
GO:0019933	137	6	147
GO:0006892	137	6	147
GO:0039686	39	7	148
GO:0018208	39	7	148
GO:0006596	39	7	148
GO:0005979	39	7	148
GO:0002823	39	7	148
GO:2000369	40	7	148
GO:0030243	40	7	148
GO:0006367	40	7	148
GO:0009309	80	5	149
GO:1903524	81	5	149
GO:0032642	81	5	149
GO:0030279	81	5	149
GO:0009060	81	5	149
GO:0035456	34	5	150
GO:0034394	34	5	150
GO:0034122	34	5	150
GO:0032986	34	5	150
GO:0032042	34	5	150
GO:0002686	36	5	151
GO:0002011	36	5	151
GO:0000915	36	5	151
GO:0071732	37	5	151
GO:0060142	37	5	151
GO:0090598	57	3	152
GO:0070997	57	3	152
GO:0048316	57	3	152
GO:0018904	57	3	152
GO:0051715	58	3	152
GO:0006265	35	5	153
GO:1990542	36	5	153
GO:1905958	36	5	153
GO:1901420	36	5	153
GO:0106027	36	5	153
GO:0008593	138	5	154
GO:0034612	139	5	154
GO:0006304	140	5	154
GO:0051028	141	5	154
GO:0008584	141	5	154
GO:0006996	3820	3	155
GO:0023051	4121	3	155
GO:0010033	4163	3	155
GO:0050793	4173	3	155
GO:0044249	4558	3	155
GO:0006139	4609	3	155
GO:0051239	4613	3	155
GO:1901576	4733	3	155
GO:0031114	46	6	156
GO:0006857	46	6	156
GO:0001754	46	6	156
GO:0000722	46	6	156
GO:2001222	47	6	156
GO:0007188	158	5	157
GO:0010039	159	5	157
GO:1901264	160	5	157
GO:0050880	161	5	157
GO:0043255	161	5	157
GO:0071174	61	4	158
GO:0042273	61	4	158
GO:0035051	61	4	158
GO:0031163	61	4	158
GO:0030518	61	4	158
GO:0071621	56	4	159
GO:0043113	56	4	159
GO:0016577	56	4	159
GO:0009630	56	4	159
GO:0007129	56	4	159
GO:0032945	79	7	160
GO:2000573	80	7	160
GO:0090263	80	7	160
GO:1901880	81	7	160
GO:0032760	81	7	160
GO:0060041	102	3	161
GO:0034293	103	3	161
GO:0030900	103	3	161
GO:0008038	103	3	161
GO:0007062	103	3	161
GO:0097746	151	6	162
GO:0031123	152	6	162
GO:0007605	152	6	162
GO:0016579	153	6	162
GO:0002792	153	6	162
GO:0007595	47	5	163
GO:0006833	47	5	163
GO:0006144	47	5	163
GO:2000401	48	5	163
GO:0097421	48	5	163
GO:0045736	32	6	164
GO:0045047	32	6	164
GO:0034033	32	6	164
GO:0033866	32	6	164
GO:0033144	32	6	164
GO:0045104	48	3	165
GO:0007379	48	3	165
GO:0000212	48	3	165
GO:0021675	49	3	165
GO:0007596	49	3	165
GO:1902229	40	6	166
GO:0071071	40	6	166
GO:0043457	40	6	166
GO:0043090	40	6	166
GO:0030166	40	6	166
GO:0010454	39	6	167
GO:0009926	39	6	167
GO:0007063	39	6	167
GO:0006553	39	6	167
GO:0000966	39	6	167
GO:0090208	32	6	168
GO:0072697	32	6	168
GO:0061064	32	6	168
GO:0060099	32	6	168
GO:0048841	32	6	168
GO:0009649	46	3	169
GO:0065001	47	3	169
GO:0044107	47	3	169
GO:0030436	47	3	169
GO:0003151	47	3	169
GO:0065008	5194	2	170
GO:0051716	5517	2	170
GO:0051234	5716	2	170
GO:0042221	6081	2	170
GO:0048856	6177	2	170
GO:0006950	7128	2	170
GO:0016043	8862	2	170
GO:0048311	48	5	171
GO:0046717	48	5	171
GO:0035162	48	5	171
GO:0071675	49	5	171
GO:0060918	49	5	171
GO:0033048	76	7	172
GO:1903363	77	7	172
GO:0042632	77	7	172
GO:0007096	77	7	172
GO:0050672	79	7	172
GO:0035088	55	4	173
GO:0021515	55	4	173
GO:0009832	55	4	173
GO:0007525	55	4	173
GO:2000028	56	4	173
GO:0050954	162	5	174
GO:0006694	162	5	174
GO:0006412	162	5	174
GO:0001894	162	5	174
GO:0043241	163	5	174
GO:0016226	61	4	175
GO:0009950	61	4	175
GO:0008298	61	4	175
GO:0060541	62	4	175
GO:0048806	62	4	175
GO:0045429	47	6	176
GO:0031297	47	6	176
GO:0019363	47	6	176
GO:0009154	47	6	176
GO:0006890	47	6	176
GO:0032675	136	5	177
GO:0010811	136	5	177
GO:1905818	137	5	177
GO:0009132	137	5	177
GO:0006006	137	5	177
GO:0030879	35	5	178
GO:0015994	35	5	178
GO:0015936	35	5	178
GO:0014032	35	5	178
GO:0006656	35	5	178
GO:0010574	36	5	179
GO:0009910	36	5	179
GO:0009821	36	5	179
GO:0009263	36	5	179
GO:0006071	36	5	179
GO:0007164	55	3	180
GO:0001539	55	3	180
GO:0044786	56	3	180
GO:0009988	56	3	180
GO:0000768	56	3	180
GO:0048557	34	5	181
GO:0048169	34	5	181
GO:0046552	34	5	181
GO:0045992	34	5	181
GO:0042490	34	5	181
GO:0045892	2085	7	182
GO:1902679	2091	7	182
GO:2000113	2401	7	182
GO:0045893	2682	7	182
GO:1902680	2684	7	182
GO:0008630	81	5	183
GO:0006096	81	5	183
GO:1903749	82	5	183
GO:0050953	82	5	183
GO:0009913	82	5	183
GO:0070873	51	6	184
GO:0060260	51	6	184
GO:0051893	51	6	184
GO:0045843	51	6	184
GO:0042455	51	6	184
GO:0051928	132	6	185
GO:0019217	132	6	185
GO:0050680	134	6	185
GO:1904892	135	6	185
GO:0060070	135	6	185
GO:0045926	413	4	186
GO:0060249	415	4	186
GO:0007600	423	4	186
GO:0050804	424	4	186
GO:0002697	427	4	186
GO:0098630	101	2	187
GO:0001503	102	2	187
GO:0022404	104	2	187
GO:0009566	104	2	187
GO:0014823	106	2	187
GO:0032481	60	6	188
GO:0020012	60	6	188
GO:0016574	60	6	188
GO:0010962	60	6	188
GO:0008214	60	6	188
GO:0000027	69	6	189
GO:0071277	70	6	189
GO:0051273	70	6	189
GO:0044380	70	6	189
GO:0031113	70	6	189
GO:0008088	70	6	189
GO:0006595	70	6	189
GO:0006352	70	6	189
GO:0005984	94	4	190
GO:0006040	95	4	190
GO:0072348	96	4	190
GO:0048863	96	4	190
GO:0046879	96	4	190
GO:0045488	64	6	191
GO:0032210	64	6	191
GO:2000378	65	6	191
GO:1903845	65	6	191
GO:1902692	65	6	191
GO:0050885	54	5	192
GO:0050691	54	5	192
GO:0048635	54	5	192
GO:0046112	54	5	192
GO:0045604	54	5	192
GO:0014910	72	6	193
GO:0010595	72	6	193
GO:0007601	72	6	193
GO:0006636	72	6	193
GO:0006354	72	6	193
GO:0044010	106	4	194
GO:0009432	106	4	194
GO:0007097	106	4	194
GO:0001678	106	4	194
GO:0098657	107	4	194
GO:0010893	32	7	195
GO:0010520	32	7	195
GO:0010390	32	7	195
GO:1902745	33	7	195
GO:0046596	33	7	195
GO:0000079	90	6	196
GO:1901019	91	6	196
GO:0061062	91	6	196
GO:0032272	92	6	196
GO:0000469	92	6	196
GO:0009808	38	4	197
GO:0007413	38	4	197
GO:0003015	38	4	197
GO:0098534	39	4	197
GO:0097066	39	4	197
GO:0030513	41	6	198
GO:0030501	41	6	198
GO:0010922	41	6	198
GO:0001975	41	6	198
GO:0048662	42	6	198
GO:1903507	2089	8	199
GO:1903508	2682	8	199
GO:0030509	88	6	200
GO:0055081	89	6	200
GO:0050810	89	6	200
GO:0014066	89	6	200
GO:0006289	89	6	200
GO:0071168	34	7	201
GO:0070129	34	7	201
GO:0051154	34	7	201
GO:0039656	34	7	201
GO:0039507	34	7	201
GO:2000008	41	6	202
GO:0090322	41	6	202
GO:0061564	41	6	202
GO:0060393	41	6	202
GO:0048738	41	6	202
GO:0036177	37	4	203
GO:0030101	37	4	203
GO:0007080	37	4	203
GO:1901376	38	4	203
GO:0061326	38	4	203
GO:0009932	107	4	204
GO:0007286	107	4	204
GO:0002768	107	4	204
GO:0030193	108	4	204
GO:0010570	108	4	204
GO:0019319	54	5	205
GO:0010828	54	5	205
GO:0010812	54	5	205
GO:0010611	54	5	205
GO:0009163	54	5	205
GO:0045762	71	6	206
GO:0042462	71	6	206
GO:0042308	71	6	206
GO:0016073	71	6	206
GO:1904590	72	6	206
GO:0021885	49	4	207
GO:0010051	49	4	207
GO:0009965	49	4	207
GO:0007447	49	4	207
GO:0007200	49	4	207
GO:0010677	66	6	208
GO:0009065	66	6	208
GO:0006525	66	6	208
GO:0003333	66	6	208
GO:2001259	67	6	208
GO:0034308	99	4	209
GO:0000070	99	4	209
GO:0050905	100	4	209
GO:0007224	100	4	209
GO:0006749	100	4	209
GO:0016137	77	5	210
GO:0015992	77	5	210
GO:0005977	77	5	210
GO:0071548	78	5	210
GO:0031281	78	5	210
GO:0071804	114	2	211
GO:0051651	120	2	211
GO:0051321	124	2	211
GO:0007635	128	2	211
GO:0044706	131	2	211
GO:0050890	444	4	212
GO:0006518	447	4	212
GO:0000302	449	4	212
GO:0032990	450	4	212
GO:0046486	452	4	212
GO:1903078	52	6	213
GO:0090175	52	6	213
GO:0071426	52	6	213
GO:0045599	52	6	213
GO:0043268	52	6	213
GO:0016116	38	7	214
GO:0002888	38	7	214
GO:1903170	39	7	214
GO:0097756	39	7	214
GO:0051898	39	7	214
GO:0010965	125	6	215
GO:1904591	126	6	215
GO:0090277	126	6	215
GO:0050864	126	6	215
GO:0006406	126	6	215
GO:0032413	79	5	216
GO:0009712	79	5	216
GO:0051984	80	5	216
GO:0051294	80	5	216
GO:0044413	80	5	216
GO:0099531	84	1	217
GO:0098754	88	1	217
GO:0043473	98	1	217
GO:0072527	178	4	218
GO:0044106	178	4	218
GO:0043433	178	4	218
GO:0052200	179	4	218
GO:0019221	180	4	218
GO:0097576	36	5	219
GO:0072599	36	5	219
GO:0071371	36	5	219
GO:0070527	36	5	219
GO:0070371	36	5	219
GO:1901659	143	5	220
GO:0000280	143	5	220
GO:0032387	144	5	220
GO:0016202	145	5	220
GO:0015696	145	5	220
GO:0048857	58	3	221
GO:0035019	58	3	221
GO:0030901	58	3	221
GO:0001541	58	3	221
GO:1902074	59	3	221
GO:0051953	37	5	222
GO:0051510	37	5	222
GO:0051205	37	5	222
GO:0050926	37	5	222
GO:0048506	37	5	222
GO:0060964	48	6	223
GO:0046326	48	6	223
GO:0043243	48	6	223
GO:0010765	48	6	223
GO:0006891	48	6	223
GO:0006793	3121	3	224
GO:1901700	3146	3	224
GO:0033554	3426	3	224
GO:0022607	3493	3	224
GO:0032879	3721	3	224
GO:0008156	81	7	225
GO:0006940	81	7	225
GO:1904063	82	7	225
GO:0045980	82	7	225
GO:0030261	82	7	225
GO:0031532	60	4	226
GO:0031137	60	4	226
GO:0006801	60	4	226
GO:0002758	60	4	226
GO:1903338	61	4	226
GO:0010631	169	5	227
GO:0031333	171	5	227
GO:0009066	171	5	227
GO:0050806	172	5	227
GO:0046887	172	5	227
GO:0002274	104	3	228
GO:0042710	106	3	228
GO:1900046	108	3	228
GO:0048514	108	3	228
GO:0070271	109	3	228
GO:0090627	44	4	229
GO:0050974	44	4	229
GO:0042545	44	4	229
GO:0009867	44	4	229
GO:0009631	44	4	229
GO:0099518	50	5	230
GO:0090207	50	5	230
GO:0046755	50	5	230
GO:0046631	50	5	230
GO:0044257	50	5	230
GO:1905475	154	6	231
GO:0061013	154	6	231
GO:0002822	155	6	231
GO:1902107	156	6	231
GO:0033047	157	6	231
GO:0032258	45	3	232
GO:0030707	45	3	232
GO:0019884	45	3	232
GO:0016358	45	3	232
GO:0007588	45	3	232
GO:0032373	32	6	233
GO:0030260	32	6	233
GO:0016578	32	6	233
GO:0016553	32	6	233
GO:0016106	32	6	233
GO:0007143	45	3	234
GO:0001942	45	3	234
GO:0050891	46	3	234
GO:0042026	46	3	234
GO:0030952	46	3	234
GO:0015697	32	6	235
GO:0014065	32	6	235
GO:0009218	32	6	235
GO:0002701	32	6	235
GO:1903427	33	6	235
GO:0048255	49	5	236
GO:0042073	49	5	236
GO:0036267	49	5	236
GO:0007094	49	5	236
GO:1900449	50	5	236
GO:1903900	158	6	237
GO:0045619	158	6	237
GO:0072665	159	6	237
GO:0046824	159	6	237
GO:0070665	160	6	237
GO:0008204	44	4	238
GO:0097384	45	4	238
GO:0097031	45	4	238
GO:0060173	45	4	238
GO:0052803	45	4	238
GO:0002027	111	3	239
GO:0071805	112	3	239
GO:0051653	112	3	239
GO:0007131	113	3	239
GO:0002218	114	3	239
GO:1905879	60	4	240
GO:0048017	60	4	240
GO:0045776	60	4	240
GO:0043489	60	4	240
GO:0042770	60	4	240
GO:0006576	163	5	241
GO:0065004	164	5	241
GO:0002695	165	5	241
GO:0002819	167	5	241
GO:0090288	168	5	241
GO:0009127	82	7	242
GO:0006821	83	7	242
GO:0046634	84	7	242
GO:0019674	85	7	242
GO:0018107	85	7	242
GO:0006094	47	6	243
GO:2000826	48	6	243
GO:1904407	48	6	243
GO:0090199	48	6	243
GO:0071346	48	6	243
GO:0090698	59	3	244
GO:0048002	59	3	244
GO:0044766	59	3	244
GO:0098900	60	3	244
GO:0010171	60	3	244
GO:0046466	37	5	245
GO:0046461	37	5	245
GO:0034727	37	5	245
GO:0033363	37	5	245
GO:0032369	37	5	245
GO:0009247	145	5	246
GO:0008277	145	5	246
GO:0032465	146	5	246
GO:0030865	146	5	246
GO:1903555	147	5	246
GO:0070059	36	5	247
GO:0060258	36	5	247
GO:0052055	36	5	247
GO:0048048	36	5	247
GO:0044837	36	5	247
GO:1903828	174	4	248
GO:0048364	174	4	248
GO:0030098	174	4	248
GO:0048754	175	4	248
GO:0048872	176	4	248
GO:0006357	3088	7	249
GO:1903506	5130	7	249
GO:0001837	78	5	250
GO:0099024	79	5	250
GO:0071479	79	5	250
GO:0051349	79	5	250
GO:0043388	79	5	250
GO:0051153	127	6	251
GO:0043624	129	6	251
GO:0034968	129	6	251
GO:0034502	131	6	251
GO:0032869	131	6	251
GO:0098659	38	7	252
GO:0048741	38	7	252
GO:0043144	38	7	252
GO:0042059	38	7	252
GO:0018198	38	7	252
GO:0032648	51	6	253
GO:0016074	51	6	253
GO:0006515	51	6	253
GO:1903902	52	6	253
GO:1903727	52	6	253
GO:0045005	76	5	254
GO:0042461	76	5	254
GO:0033238	76	5	254
GO:0002920	76	5	254
GO:0048636	77	5	254
GO:0016032	454	4	255
GO:1903829	456	4	255
GO:0022407	461	4	255
GO:0032870	465	4	255
GO:0016051	465	4	255
GO:0022602	109	2	256
GO:0043627	110	2	256
GO:0050673	112	2	256
GO:0048871	112	2	256
GO:0035264	112	2	256
GO:0090278	67	6	257
GO:0009084	67	6	257
GO:0006893	67	6	257
GO:0002673	67	6	257
GO:0032467	68	6	257
GO:0022904	96	4	258
GO:0060606	97	4	258
GO:0046164	98	4	258
GO:0048569	99	4	258
GO:0045055	99	4	258
GO:0007076	49	4	259
GO:0090342	50	4	259
GO:0071173	50	4	259
GO:0051187	50	4	259
GO:0046662	50	4	259
GO:0007435	54	5	260
GO:0007424	54	5	260
GO:0007007	54	5	260
GO:0006687	54	5	260
GO:0006213	54	5	260
GO:0010001	108	4	261
GO:0009112	108	4	261
GO:0006690	108	4	261
GO:0000819	108	4	261
GO:0072384	109	4	261
GO:0071514	37	4	262
GO:0060840	37	4	262
GO:0060027	37	4	262
GO:0051156	37	4	262
GO:0042116	37	4	262
GO:0045742	33	7	263
GO:0043536	33	7	263
GO:0032728	33	7	263
GO:0006882	33	7	263
GO:0006527	33	7	263
GO:1902106	90	6	264
GO:0016525	90	6	264
GO:0007189	90	6	264
GO:0006305	90	6	264
GO:0002690	90	6	264
GO:0048260	82	6	265
GO:0033046	82	6	265
GO:0046823	83	6	265
GO:0015918	84	6	265
GO:0009166	84	6	265
GO:0015766	30	7	266
GO:0009750	30	7	266
GO:0006103	30	7	266
GO:2001240	31	7	266
GO:0045723	31	7	266
GO:0097034	39	4	267
GO:0071869	39	4	267
GO:0048521	39	4	267
GO:0044804	39	4	267
GO:0033628	39	4	267
GO:0045879	42	6	268
GO:0045490	42	6	268
GO:0039694	42	6	268
GO:0034312	42	6	268
GO:0031000	42	6	268
GO:0010172	36	4	269
GO:0009273	36	4	269
GO:0007614	36	4	269
GO:0006900	36	4	269
GO:0006089	36	4	269
GO:0070570	57	5	270
GO:0051954	57	5	270
GO:0051353	57	5	270
GO:0009313	57	5	270
GO:1901071	58	5	270
GO:0061045	73	6	271
GO:0006661	73	6	271
GO:1904396	74	6	271
GO:0072350	74	6	271
GO:0008286	74	6	271
GO:0022008	104	4	272
GO:1902410	105	4	272
GO:0052255	105	4	272
GO:0032204	105	4	272
GO:0003143	105	4	272
GO:0006862	63	6	273
GO:0006301	63	6	273
GO:0002637	63	6	273
GO:1903793	64	6	273
GO:0070592	64	6	273
GO:0000082	82	5	274
GO:0060191	83	5	274
GO:0032652	83	5	274
GO:0010332	83	5	274
GO:0006623	83	5	274
GO:0001934	1094	8	275
GO:0042327	1159	8	275
GO:0000122	1185	8	275
GO:0045944	1866	8	275
GO:0048229	196	3	276
GO:0031589	196	3	276
GO:0009826	197	3	276
GO:0046148	198	3	276
GO:0072593	199	3	276
GO:0031570	199	3	276
GO:0006887	199	3	276
GO:0017144	200	3	276
GO:0050728	119	6	277
GO:2000379	120	6	277
GO:1901216	121	6	277
GO:0042307	122	6	277
GO:0002761	122	6	277
GO:0048145	99	5	278
GO:0045761	99	5	278
GO:0032479	99	5	278
GO:0006487	99	5	278
GO:0001952	99	5	278
GO:1903036	100	5	278
GO:1901343	100	5	278
GO:0008154	100	5	278
GO:1903202	54	6	279
GO:0072163	54	6	279
GO:0071549	54	6	279
GO:0060236	54	6	279
GO:0050909	54	6	279
GO:1903319	36	7	280
GO:1902475	36	7	280
GO:0060261	36	7	280
GO:0060071	36	7	280
GO:0055023	36	7	280
GO:0032006	141	6	281
GO:0044070	142	6	281
GO:0002705	142	6	281
GO:0045766	143	6	281
GO:0032680	144	6	281
GO:0010466	144	6	281
GO:0090101	146	6	281
GO:0050715	149	6	281
GO:0046351	35	5	282
GO:0036445	35	5	282
GO:0034397	35	5	282
GO:0033189	35	5	282
GO:0031646	35	5	282
GO:0006692	38	5	283
GO:0002312	38	5	283
GO:0002286	38	5	283
GO:1905332	39	5	283
GO:1902884	39	5	283
GO:0007124	54	3	284
GO:0055093	55	3	284
GO:0031288	55	3	284
GO:0030638	55	3	284
GO:0018991	55	3	284
GO:0051057	75	7	285
GO:0043628	75	7	285
GO:0043525	75	7	285
GO:0006303	75	7	285
GO:2000779	76	7	285
GO:0007368	153	5	286
GO:0048634	156	5	286
GO:0035296	156	5	286
GO:0051592	157	5	286
GO:0018022	157	5	286
GO:0085029	57	4	287
GO:0050918	57	4	287
GO:0048864	57	4	287
GO:0043327	57	4	287
GO:0031156	57	4	287
GO:0003382	45	6	288
GO:0002820	45	6	288
GO:0001745	45	6	288
GO:0071276	46	6	288
GO:0070972	46	6	288
GO:2001235	180	6	289
GO:0050796	181	6	289
GO:0006898	181	6	289
GO:0016573	182	6	289
GO:0010952	183	6	289
GO:0045185	127	3	290
GO:0070192	130	3	290
GO:0051668	131	3	290
GO:0007569	133	3	290
GO:0022900	136	3	290
GO:1904064	155	7	291
GO:0010822	156	7	291
GO:0030810	158	7	291
GO:1902806	162	7	291
GO:0032874	162	7	291
GO:0006027	33	6	292
GO:0001916	33	6	292
GO:0001522	33	6	292
GO:0000387	33	6	292
GO:0000162	33	6	292
GO:0060395	41	3	293
GO:0009453	41	3	293
GO:0051883	42	3	293
GO:0048859	42	3	293
GO:0034405	42	3	293
GO:0019856	33	6	294
GO:0015780	33	6	294
GO:0010762	33	6	294
GO:0009646	33	6	294
GO:0006544	33	6	294
GO:0050671	151	7	295
GO:0090329	152	7	295
GO:0051291	153	7	295
GO:0015718	153	7	295
GO:0032946	154	7	295
GO:0034762	457	5	296
GO:0001819	457	5	296
GO:0032956	467	5	296
GO:0019216	469	5	296
GO:1902903	474	5	296
GO:0009896	495	5	296
GO:0050708	496	5	296
GO:0071407	499	5	296
GO:0030522	121	3	297
GO:0034440	122	3	297
GO:0140013	126	3	297
GO:0043487	126	3	297
GO:0031023	126	3	297
GO:0034767	174	6	298
GO:0032273	176	6	298
GO:1902904	178	6	298
GO:0050679	179	6	298
GO:2001257	180	6	298
GO:0019538	5095	3	299
GO:0048583	5330	3	299
GO:0006810	5410	3	299
GO:0046483	5425	3	299
GO:0006725	5591	3	299
GO:0034641	5918	3	299
GO:1901360	6115	3	299
GO:0055090	46	6	300
GO:0045835	46	6	300
GO:0045668	46	6	300
GO:0043550	46	6	300
GO:0032715	46	6	300
GO:0002700	157	5	301
GO:1904018	158	5	301
GO:0048640	158	5	301
GO:0043467	158	5	301
GO:0007265	158	5	301
GO:2000026	3021	4	302
GO:0009966	3583	4	302
GO:0090304	3649	4	302
GO:0036211	3681	4	302
GO:0051128	3933	4	302
GO:0031154	57	4	303
GO:0007229	57	4	303
GO:0006783	57	4	303
GO:1990090	58	4	303
GO:0050982	58	4	303
GO:0017004	72	7	304
GO:0002709	73	7	304
GO:0051155	74	7	304
GO:0031124	74	7	304
GO:1904427	75	7	304
GO:0052261	38	5	305
GO:0034110	38	5	305
GO:0033006	38	5	305
GO:0010042	38	5	305
GO:0007157	38	5	305
GO:0002260	53	3	306
GO:0097035	54	3	306
GO:0051642	54	3	306
GO:0030476	54	3	306
GO:0019915	54	3	306
GO:0061036	35	5	307
GO:0060416	35	5	307
GO:0060079	35	5	307
GO:0051590	35	5	307
GO:0046689	35	5	307
GO:0071902	317	8	308
GO:0051480	326	8	308
GO:0055074	483	8	308
GO:0001933	489	8	308
GO:2000278	138	6	309
GO:0050709	138	6	309
GO:0006282	138	6	309
GO:0051896	140	6	309
GO:0051250	140	6	309
GO:0048259	123	6	310
GO:0045824	123	6	310
GO:1902099	124	6	310
GO:0042177	124	6	310
GO:0046889	125	6	310
GO:0050685	36	7	311
GO:0019985	36	7	311
GO:0009214	36	7	311
GO:1900274	37	7	311
GO:0090313	37	7	311
GO:0043650	54	6	312
GO:0042402	54	6	312
GO:0035567	54	6	312
GO:0031638	54	6	312
GO:0030041	54	6	312
GO:0031572	84	5	313
GO:0016126	84	5	313
GO:2000142	85	5	313
GO:0098876	85	5	313
GO:0006941	85	5	313
GO:0046605	63	6	314
GO:0044088	63	6	314
GO:0042108	63	6	314
GO:0034661	63	6	314
GO:0019229	63	6	314
GO:0043331	50	4	315
GO:0042749	50	4	315
GO:0042220	50	4	315
GO:0034109	50	4	315
GO:0021915	50	4	315
GO:0009820	50	4	315
GO:0006584	50	4	315
GO:0002062	50	4	315
GO:0048762	102	4	316
GO:0032231	102	4	316
GO:0010200	103	4	316
GO:0009583	103	4	316
GO:0043038	104	4	316
GO:0048747	75	6	317
GO:0030514	75	6	317
GO:0006312	75	6	317
GO:0046324	76	6	317
GO:0045638	76	6	317
GO:0001755	56	5	318
GO:1905207	57	5	318
GO:1903018	57	5	318
GO:0090183	57	5	318
GO:0071940	57	5	318
GO:0003281	36	4	319
GO:0002275	36	4	319
GO:2000036	37	4	319
GO:0090398	37	4	319
GO:0090151	37	4	319
GO:0033280	39	4	320
GO:0030201	39	4	320
GO:0000912	39	4	320
GO:1901891	40	4	320
GO:0097588	40	4	320
GO:0030857	42	6	321
GO:0010591	42	6	321
GO:0006383	42	6	321
GO:0006360	42	6	321
GO:0002224	42	6	321
GO:0010894	31	7	322
GO:0010862	31	7	322
GO:0009085	31	7	322
GO:0002675	31	7	322
GO:0002052	31	7	322
GO:0007519	81	6	323
GO:0006024	81	6	323
GO:0000726	81	6	323
GO:1903557	82	6	323
GO:1901796	82	6	323
GO:0043516	43	6	324
GO:0030216	43	6	324
GO:0030042	43	6	324
GO:0015868	43	6	324
GO:0014904	43	6	324
GO:0042058	85	6	325
GO:0052553	86	6	325
GO:0032755	86	6	325
GO:0032392	86	6	325
GO:0015914	86	6	325
GO:1903504	30	7	326
GO:1901385	30	7	326
GO:0071624	30	7	326
GO:0060049	30	7	326
GO:0050869	30	7	326
GO:0051489	79	6	327
GO:0009251	79	6	327
GO:0055024	80	6	327
GO:0042401	80	6	327
GO:0016575	80	6	327
GO:0002221	54	5	328
GO:1901976	55	5	328
GO:0051782	55	5	328
GO:0050433	55	5	328
GO:0032663	55	5	328
GO:0009073	65	5	329
GO:2000677	66	5	329
GO:0055008	66	5	329
GO:0046626	66	5	329
GO:0045933	66	5	329
GO:0031122	91	4	330
GO:0001910	91	4	330
GO:1990138	92	4	330
GO:0097191	92	4	330
GO:0043401	92	4	330
GO:0019693	466	4	331
GO:0034655	474	4	331
GO:1901652	482	4	331
GO:0016052	486	4	331
GO:0009792	486	4	331
GO:0007005	490	4	331
GO:0015908	61	6	332
GO:0008543	61	6	332
GO:1903556	62	6	332
GO:0051385	62	6	332
GO:0050710	62	6	332
GO:0050657	251	6	333
GO:0008213	257	6	333
GO:0072329	258	6	333
GO:1902905	261	6	333
GO:0043523	263	6	333
GO:0097480	87	5	334
GO:0090174	87	5	334
GO:0051193	87	5	334
GO:0048524	87	5	334
GO:0043462	87	5	334
GO:2000024	53	6	335
GO:0045744	53	6	335
GO:0010559	53	6	335
GO:0006298	53	6	335
GO:0002715	53	6	335
GO:0043551	37	7	336
GO:0031145	37	7	336
GO:0018200	37	7	336
GO:0007026	37	7	336
GO:1900151	38	7	336
GO:1905392	85	3	337
GO:0080167	85	3	337
GO:0021766	85	3	337
GO:0017145	85	3	337
GO:0045168	86	3	337
GO:0032026	37	5	338
GO:0016322	37	5	338
GO:0009817	37	5	338
GO:0008300	37	5	338
GO:0007044	37	5	338
GO:0030325	34	5	339
GO:0019761	34	5	339
GO:0019747	34	5	339
GO:0016144	34	5	339
GO:0009627	34	5	339
GO:0065002	147	5	340
GO:0016114	147	5	340
GO:0006606	147	5	340
GO:0032368	149	5	340
GO:0030203	149	5	340
GO:0090501	150	5	340
GO:0061387	150	5	340
GO:0042364	150	5	340
GO:0010921	150	5	340
GO:1903707	132	5	341
GO:0002687	132	5	341
GO:1901655	133	5	341
GO:0019722	133	5	341
GO:0009119	133	5	341
GO:0060348	59	4	342
GO:0048844	59	4	342
GO:0046470	59	4	342
GO:0009262	59	4	342
GO:0001707	59	4	342
GO:0052572	151	5	343
GO:0010383	151	5	343
GO:0030856	152	5	343
GO:0043279	153	5	343
GO:0019935	153	5	343
GO:0043949	45	6	344
GO:0032106	45	6	344
GO:0010218	45	6	344
GO:0006221	45	6	344
GO:0006110	45	6	344
GO:0032892	50	5	345
GO:0032205	50	5	345
GO:0006939	50	5	345
GO:0006084	50	5	345
GO:0005991	50	5	345
GO:0000002	50	5	345
GO:0000018	160	6	346
GO:0051170	161	6	346
GO:2001236	162	6	346
GO:0070304	163	6	346
GO:0046488	167	6	346
GO:0046331	77	4	347
GO:0044117	77	4	347
GO:0019760	77	4	347
GO:0019731	77	4	347
GO:0016143	77	4	347
GO:0048706	47	5	348
GO:0046459	47	5	348
GO:0046246	47	5	348
GO:0045010	47	5	348
GO:0009074	47	5	348
GO:0051249	427	5	349
GO:0015849	427	5	349
GO:0032103	434	5	349
GO:0009259	434	5	349
GO:0045088	436	5	349
GO:0001956	31	5	350
GO:2000311	32	5	350
GO:1905209	32	5	350
GO:1900101	32	5	350
GO:0097549	32	5	350
GO:0035383	115	3	351
GO:0009698	115	3	351
GO:0001709	115	3	351
GO:0002366	116	3	351
GO:0030595	118	3	351
GO:0045920	36	6	352
GO:0045907	36	6	352
GO:0045880	36	6	352
GO:0042759	36	6	352
GO:0039506	36	6	352
GO:0032094	42	3	353
GO:0002118	42	3	353
GO:0060135	43	3	353
GO:0006099	43	3	353
GO:0002931	43	3	353
GO:0072009	33	6	354
GO:0060122	33	6	354
GO:0050999	33	6	354
GO:0050856	33	6	354
GO:0048008	33	6	354
GO:0043066	1026	7	355
GO:0045937	1369	7	355
GO:0031401	1387	7	355
GO:0001932	1672	7	355
GO:0042325	1821	7	355
GO:0090659	44	3	356
GO:0030902	44	3	356
GO:0140056	45	3	356
GO:0048286	45	3	356
GO:0044259	45	3	356
GO:0046847	33	6	357
GO:0046219	33	6	357
GO:0044458	33	6	357
GO:0044414	33	6	357
GO:0043649	33	6	357
GO:0035510	36	6	358
GO:0035116	36	6	358
GO:0035115	36	6	358
GO:0032965	36	6	358
GO:0032689	36	6	358
GO:0007617	118	3	359
GO:0006805	118	3	359
GO:0002263	119	3	359
GO:0031341	120	3	359
GO:0031047	121	3	359
GO:0071870	32	5	360
GO:0071468	32	5	360
GO:0070868	32	5	360
GO:0060632	32	5	360
GO:0060047	32	5	360
GO:0022029	46	5	361
GO:0019369	46	5	361
GO:0000741	46	5	361
GO:1902170	47	5	361
GO:0048793	47	5	361
GO:0043604	436	5	362
GO:0006163	445	5	362
GO:0072657	452	5	362
GO:0006351	453	5	362
GO:0006310	454	5	362
GO:0030814	204	8	363
GO:0070374	211	8	363
GO:0043406	234	8	363
GO:0032147	240	8	363
GO:0031396	242	8	363
GO:0055076	266	8	363
GO:0050730	267	8	363
GO:0006816	290	8	363
GO:0043300	50	5	364
GO:0034311	50	5	364
GO:0034032	50	5	364
GO:0033865	50	5	364
GO:0033003	50	5	364
GO:1900424	78	4	365
GO:0060415	78	4	365
GO:0048663	78	4	365
GO:0045682	78	4	365
GO:0009739	78	4	365
GO:0002706	171	6	366
GO:0061041	172	6	366
GO:0006909	173	6	366
GO:2001242	174	6	366
GO:0050684	174	6	366
GO:0001403	44	6	367
GO:2000178	45	6	367
GO:0060563	45	6	367
GO:0051496	45	6	367
GO:0050852	45	6	367
GO:0006807	11451	2	368
GO:0044238	12887	2	368
GO:0044237	14651	2	368
GO:0071704	14982	2	368
GO:0050789	19176	2	368
GO:1902369	71	7	369
GO:0051568	71	7	369
GO:1904035	72	7	369
GO:0097755	72	7	369
GO:0045670	72	7	369
GO:0043588	58	4	370
GO:0019321	58	4	370
GO:0010119	58	4	370
GO:0000422	58	4	370
GO:0070828	59	4	370
GO:0044267	3965	4	371
GO:0010646	4138	4	371
GO:0043412	4142	4	371
GO:0009892	4367	4	371
GO:0009893	5562	4	371
GO:0002698	134	5	372
GO:1905330	135	5	372
GO:0051092	135	5	372
GO:0009642	135	5	372
GO:0009062	135	5	372
GO:0006355	5121	6	373
GO:2001141	5174	6	373
GO:2000112	5939	6	373
GO:0006570	34	5	374
GO:0006551	34	5	374
GO:1903053	35	5	374
GO:1900192	35	5	374
GO:0097028	35	5	374
GO:0071774	51	3	375
GO:0033206	51	3	375
GO:0006582	51	3	375
GO:0048512	52	3	375
GO:0030718	52	3	375
GO:0009860	86	3	376
GO:0045132	87	3	376
GO:0032507	87	3	376
GO:0002250	87	3	376
GO:0042048	89	3	376
GO:0006772	37	5	377
GO:0006012	37	5	377
GO:0061912	38	5	377
GO:0060251	38	5	377
GO:0055013	38	5	377
GO:0075528	37	7	378
GO:0055083	37	7	378
GO:0051125	37	7	378
GO:0050716	37	7	378
GO:0050686	37	7	378
GO:0032757	52	6	379
GO:0032732	52	6	379
GO:0016138	52	6	379
GO:0007193	52	6	379
GO:0006284	52	6	379
GO:2001021	86	5	380
GO:0052552	86	5	380
GO:0032890	86	5	380
GO:0015695	86	5	380
GO:0000097	86	5	380
GO:0031330	264	6	381
GO:0045931	265	6	381
GO:0033673	265	6	381
GO:0008380	276	6	381
GO:0051251	279	6	381
GO:0043543	280	6	381
GO:1900180	285	6	381
GO:0046822	289	6	381
GO:0010517	62	6	382
GO:0009070	62	6	382
GO:0002704	62	6	382
GO:1905515	63	6	382
GO:0048146	63	6	382
GO:0051705	143	2	383
GO:0007631	160	2	383
GO:0031640	161	2	383
GO:0050900	172	2	383
GO:0019098	183	2	383
GO:0008037	197	2	383
GO:0032410	90	4	384
GO:0006306	90	4	384
GO:0002244	90	4	384
GO:0001578	90	4	384
GO:0050688	91	4	384
GO:0045324	66	5	385
[truncated: 2,216 more rows]

## Sheet: CC_Models
GO ID	Number of Annotations (manual-experimental evidence)	Level	Model Number
GO:0032156	39	5	1
GO:0030446	40	5	1
GO:0099086	41	5	1
GO:0016514	41	5	1
GO:0045111	42	5	1
GO:0005801	54	4	2
GO:0005793	54	4	2
GO:0005732	54	4	2
GO:0000407	54	4	2
GO:0005657	55	4	2
GO:0030017	51	3	3
GO:0098533	52	3	3
GO:0033202	53	3	3
GO:0031941	53	3	3
GO:0031234	54	3	3
GO:1903561	2021	3	4
GO:0044430	2237	3	4
GO:0000793	136	5	5
GO:0000932	140	5	5
GO:0072686	145	5	5
GO:0030135	147	5	5
GO:0000784	151	5	5
GO:0032991	9525	1	6
GO:0016020	10993	1	6
GO:0034705	112	5	7
GO:0097525	117	5	7
GO:0001650	118	5	7
GO:0099738	131	5	7
GO:0000775	134	5	7
GO:0044454	1205	4	8
GO:0009536	1346	4	8
GO:0005730	1377	4	8
GO:0005794	1557	4	8
GO:0044451	1589	4	8
GO:0005654	1882	4	8
GO:0005783	1913	4	8
GO:0031410	1980	4	8
GO:0070062	1997	4	8
GO:1990023	36	5	9
GO:0035371	36	5	9
GO:0000803	36	5	9
GO:0031463	38	5	9
GO:0031305	38	5	9
GO:0005776	81	5	10
GO:0097517	83	5	10
GO:0030175	83	5	10
GO:0001725	83	5	10
GO:0000794	83	5	10
GO:0005882	86	5	10
GO:0000315	92	5	10
GO:0035861	94	5	10
GO:0005884	97	5	10
GO:0035327	42	5	11
GO:0080008	43	5	11
GO:0043073	45	5	11
GO:0031307	45	5	11
GO:0005680	45	5	11
GO:0019012	67	1	12
GO:0005623	114	1	12
GO:0009295	115	1	12
GO:0044423	122	1	12
GO:0030430	58	4	13
GO:0005753	58	4	13
GO:0014704	59	4	13
GO:0030864	60	4	13
GO:0032587	62	4	13
GO:0030658	55	3	14
GO:0005826	55	3	14
GO:0043198	56	3	14
GO:0032589	60	3	14
GO:0030286	61	3	14
GO:1902562	102	5	15
GO:0042788	104	5	15
GO:0033648	104	5	15
GO:0030863	107	5	15
GO:0000322	107	5	15
GO:0030119	61	3	16
GO:0035267	62	3	16
GO:0090568	63	3	16
GO:0016459	63	3	16
GO:0000131	63	3	16
GO:0031969	62	4	17
GO:0098827	63	4	17
GO:0031526	64	4	17
GO:0008328	64	4	17
GO:0031902	65	4	17
GO:0000325	45	5	18
GO:0071011	46	5	18
GO:0000780	46	5	18
GO:0032040	48	5	18
GO:0071014	50	5	18
GO:0043186	75	5	19
GO:0034704	75	5	19
GO:0031985	75	5	19
GO:0000778	77	5	19
GO:0019005	81	5	19
GO:0030445	33	5	20
GO:0030134	34	5	20
GO:0048188	35	5	20
GO:0032541	35	5	20
GO:0005795	35	5	20
GO:0031252	101	2	21
GO:0044462	115	2	21
GO:0072562	124	2	21
GO:0017053	127	2	21
GO:0099023	136	2	21
GO:0016021	1476	3	22
GO:0098588	1546	3	22
GO:0044427	1845	3	22
GO:0120025	1900	3	22
GO:0030529	1922	3	22
GO:0097708	1988	3	22
GO:0000781	189	5	23
GO:0022627	192	5	23
GO:0015629	195	5	23
GO:0000792	197	5	23
GO:0005816	198	5	23
GO:0097730	74	3	24
GO:0035869	76	3	24
GO:0031903	77	3	24
GO:0070069	79	3	24
GO:0009898	80	3	24
GO:0043231	18116	3	25
GO:0044444	20776	3	25
GO:0032154	69	3	26
GO:0000307	69	3	26
GO:0030667	70	3	26
GO:0030117	72	3	26
GO:0005934	73	3	26
GO:1902911	153	5	27
GO:0010494	156	5	27
GO:0009534	160	5	27
GO:0000329	161	5	27
GO:0015630	179	5	27
GO:0055037	113	6	28
GO:0005720	117	6	28
GO:0005876	119	6	28
GO:1902554	127	6	28
GO:0044732	128	6	28
GO:0070382	169	6	28
GO:0001726	84	4	29
GO:0016363	87	4	29
GO:0000152	90	4	29
GO:0005762	92	4	29
GO:0005798	93	4	29
GO:0090734	95	4	29
GO:0000777	96	4	29
GO:0045171	53	2	30
GO:0005628	57	2	30
GO:0030428	63	2	30
GO:0044815	64	2	30
GO:0042645	65	2	30
GO:0005891	47	3	31
GO:0005849	47	3	31
GO:1905354	48	3	31
GO:1905348	48	3	31
GO:0000178	48	3	31
GO:0060170	49	3	31
GO:0101031	50	3	31
GO:0071782	52	5	32
GO:0030687	54	5	32
GO:0005665	54	5	32
GO:0000791	55	5	32
GO:0010287	57	5	32
GO:0097431	32	5	33
GO:0032588	32	5	33
GO:0032281	32	5	33
GO:0005666	32	5	33
GO:0048770	33	5	33
GO:0097346	70	5	34
GO:0005902	73	5	34
GO:0005700	74	5	34
GO:0005684	74	5	34
GO:0000314	74	5	34
GO:0008021	136	2	35
GO:0030964	139	2	35
GO:0030496	139	2	35
GO:0045177	146	2	35
GO:0098794	153	2	35
GO:0005618	1009	3	36
GO:0043005	1179	3	36
GO:1990234	1197	3	36
GO:0120038	1385	3	36
GO:0044429	1437	3	36
GO:0098878	66	4	37
GO:0030479	66	4	37
GO:0033655	67	4	37
GO:0005788	73	4	37
GO:0005763	73	4	37
GO:0045259	64	3	38
GO:0042734	64	3	38
GO:0030315	64	3	38
GO:0043332	66	3	38
GO:0016328	66	3	38
GO:0001750	66	3	39
GO:0042170	67	3	39
GO:0008180	67	3	39
GO:0009279	68	3	39
GO:0070461	69	3	39
GO:0005844	76	4	40
GO:0005778	77	4	40
GO:0051233	79	4	40
GO:0043292	81	4	40
GO:0009705	81	4	40
GO:0070938	68	2	41
GO:0097610	69	2	41
GO:1990391	71	2	41
GO:0012505	83	2	41
GO:0008287	86	2	41
GO:0031594	90	2	41
GO:0098862	95	2	41
GO:0071944	99	2	41
GO:0044420	162	2	42
GO:0042597	171	2	42
GO:0032155	176	2	42
GO:0051286	177	2	42
GO:0097060	189	2	42
GO:0043209	189	2	42
GO:0030016	60	5	43
GO:0005669	61	5	43
GO:0016529	63	5	43
GO:0005791	66	5	43
GO:0061645	67	5	43
GO:0071010	30	5	44
GO:0016586	30	5	44
GO:0010369	30	5	44
GO:0009706	30	5	44
GO:0034451	31	5	44
GO:0071004	30	6	45
GO:0045179	32	6	45
GO:0042470	32	6	45
GO:0000812	35	6	45
GO:0000795	35	6	45
GO:0005802	318	5	46
GO:0005777	334	5	46
GO:0030139	347	5	46
GO:0005874	347	5	46
GO:0009941	382	5	46
GO:0005938	414	5	46
GO:0000323	418	5	46
GO:0009570	442	5	46
GO:0099503	454	5	46
GO:0045277	34	3	47
GO:0033644	34	3	47
GO:0009521	34	3	47
GO:0008305	34	3	47
GO:0042575	35	3	47
GO:0044463	1390	2	48
GO:0031224	1715	2	48
GO:0005615	1743	2	48
GO:0097458	1903	2	48
GO:1990904	1931	2	48
GO:0042995	1963	2	48
GO:0044217	241	1	49
GO:0045202	414	1	49
GO:0031974	456	1	49
GO:0035838	35	3	50
GO:0044447	36	3	50
GO:0042555	36	3	50
GO:0031082	36	3	50
GO:0030666	36	3	50
GO:0005686	37	6	51
GO:0097526	39	6	51
GO:0005719	40	6	51
GO:0005685	45	6	51
GO:0051285	47	6	51
GO:0000786	39	3	52
GO:0031430	40	3	52
GO:0001917	40	3	52
GO:0038201	41	3	52
GO:0032391	41	3	52
GO:0005765	210	5	53
GO:0022626	221	5	53
GO:0030133	234	5	53
GO:0009535	234	5	53
GO:0090575	244	5	53
GO:0022625	292	5	53
GO:0030312	1023	2	54
GO:0098590	1094	2	54
GO:0005911	1098	2	54
GO:0098796	1171	2	54
GO:0098805	1319	2	54
GO:0001772	36	3	55
GO:0032809	37	3	55
GO:0000145	37	3	55
GO:0044298	38	3	55
GO:0000940	39	3	55
GO:0043233	456	2	56
GO:0098589	459	2	56
GO:0044441	477	2	56
GO:0044455	486	2	56
GO:0031012	486	2	56
GO:0043230	2045	2	57
GO:0031090	2326	2	57
GO:1902494	2442	2	57
GO:0016327	31	3	58
GO:0005839	31	3	58
GO:0000974	31	3	58
GO:0044426	32	3	58
GO:0005581	32	3	58
GO:0005770	214	6	59
GO:0005769	234	6	59
GO:0045335	261	6	59
GO:0030141	297	6	59
GO:0000109	32	3	60
GO:0097546	33	3	60
GO:0031314	33	3	60
GO:0008278	33	3	60
GO:0005671	33	3	60
GO:0030427	396	2	61
GO:0030055	398	2	61
GO:1902495	408	2	61
GO:0098552	425	2	61
GO:1990351	440	2	61
GO:0097223	203	2	62
GO:0048046	211	2	62
GO:0098793	218	2	62
GO:0033643	222	2	62
GO:0099572	223	2	62
GO:0005764	317	6	63
GO:0016607	321	6	63
GO:1990777	30	3	64
GO:0030992	30	3	64
GO:0000935	30	3	64
GO:0000782	30	3	64
GO:0031672	31	3	64
GO:0044449	305	2	65
GO:0005929	360	2	65
GO:0043235	362	2	65
GO:0005622	366	2	65
GO:0005789	391	2	65
GO:0019867	253	2	66
GO:0034357	254	2	66
GO:0031300	254	2	66
GO:1990204	258	2	66
GO:0019898	271	2	66
GO:0032153	288	2	66
GO:0032993	296	2	66
GO:0031248	207	3	67
GO:0010008	208	3	67
GO:0098802	212	3	67
GO:1905368	215	3	67
GO:0014069	219	3	67
GO:0055038	31	4	68
GO:0043190	31	4	68
GO:0032838	31	4	68
GO:0031597	31	4	68
GO:0031083	31	4	68
GO:0098798	354	3	69
GO:0098797	361	3	69
GO:0016324	376	3	69
GO:0005924	382	3	69
GO:0098857	396	3	69
GO:0019866	443	3	69
GO:0070013	449	3	69
GO:0005667	480	3	69
GO:0005739	3425	4	70
GO:0005829	7390	4	70
GO:0005634	9915	4	70
GO:0005813	528	5	71
GO:0000790	539	5	71
GO:0016604	701	5	71
GO:0005768	893	5	71
GO:0009507	1264	5	71
GO:0043232	3730	3	72
GO:0031982	4050	3	72
GO:0043234	5751	2	73
GO:0005886	5914	2	73
GO:0016323	224	3	74
GO:0000776	229	3	74
GO:0098803	233	3	74
GO:0031301	233	3	74
GO:0012506	250	3	74
GO:0035098	32	4	75
GO:0032590	32	4	75
GO:0009528	32	4	75
GO:0005892	32	4	75
GO:0005940	33	4	75
GO:0098800	311	3	76
GO:0044436	311	3	76
GO:0009897	317	3	76
GO:0034702	321	3	76
GO:0000151	343	3	76
GO:0070161	538	2	77
GO:0099081	634	2	77
GO:0044297	674	2	77
GO:0031975	801	2	77
GO:0009986	801	2	77
GO:0044421	3897	1	78
GO:0044425	5256	1	78
GO:0016235	35	4	79
GO:0044295	36	4	79
GO:0030131	36	4	79
GO:0016460	37	4	79
GO:0030173	38	4	79
GO:0099568	441	4	80
GO:0009532	445	4	80
GO:0030424	459	4	80
GO:0030425	474	4	80
GO:0044448	488	4	80
GO:0042651	252	3	81
GO:0009579	252	3	81
GO:1904949	261	3	81
GO:0033267	263	3	81
GO:0031965	271	3	81
GO:0031253	288	3	81
GO:0005912	517	3	82
GO:0031966	567	3	82
GO:0009506	571	3	82
GO:0043025	590	3	82
GO:0031984	631	3	82
GO:1902555	46	4	83
GO:0031306	46	4	83
GO:1990752	47	4	83
GO:0031977	49	4	83
GO:0009524	49	4	83
GO:0030120	50	4	83
GO:0055035	241	4	84
GO:0015935	270	4	84
GO:0005681	270	4	84
GO:0034703	273	4	84
GO:0005819	284	4	84
GO:0044798	292	4	84
GO:0044440	293	4	84
GO:0097729	43	4	85
GO:0031901	43	4	85
GO:0031304	44	4	85
GO:0031011	45	4	85
GO:0000124	45	4	85
GO:0005840	312	4	86
GO:0042579	368	4	86
GO:0005694	369	4	86
GO:0005925	372	4	86
GO:0098852	374	4	86
GO:0099512	634	3	87
GO:0044433	644	3	87
GO:0044391	656	3	87
GO:0005774	779	3	87
GO:0044431	796	3	87
GO:0015934	390	4	88
GO:0098687	393	4	88
GO:0045121	396	4	88
GO:0035770	400	4	88
GO:0098791	408	4	88
GO:0099513	534	4	89
GO:0005856	642	4	89
GO:0048471	666	4	89
GO:0005887	756	4	89
GO:0000785	797	4	89
GO:0044445	832	4	89
GO:0044434	880	4	89
GO:0005815	887	4	89
GO:0005773	902	4	89
GO:0005637	38	4	90
GO:0031233	39	4	90
GO:0031160	39	4	90
GO:0005847	39	4	90
GO:0090406	40	4	90
GO:0036126	42	3	91
GO:0032806	42	3	91
GO:0001891	42	3	91
GO:0055120	43	3	91
GO:0031228	43	3	91
GO:1902493	207	4	92
GO:0044450	207	4	92
GO:0030659	212	4	92
GO:0031461	223	4	92
GO:0044452	239	4	92
GO:0005852	43	3	93
GO:0036452	44	3	93
GO:0044218	45	3	93
GO:0005921	46	3	93
GO:0009925	47	3	93
GO:0031143	40	4	94
GO:0005868	41	4	94
GO:0099501	42	4	94
GO:0070822	42	4	94
GO:0005832	42	4	94
GO:0005743	374	4	95
GO:0061695	386	4	95
GO:0009526	387	4	95
GO:0005635	387	4	95
GO:0036464	389	4	95
GO:0031967	801	3	96
GO:0044432	805	3	96
GO:0044437	840	3	96
GO:0044435	901	3	96
GO:0031226	945	3	96
GO:0031201	82	3	97
GO:0043679	83	3	97
GO:0016234	83	3	97
GO:0005903	84	3	97
GO:1903293	86	3	97
GO:0000922	128	4	98
GO:0030532	129	4	98
GO:0030684	130	4	98
GO:0055029	132	4	98
GO:0046658	139	4	98
GO:0044309	142	4	99
GO:0000428	144	4	99
GO:0009505	146	4	99
GO:0000228	146	4	99
GO:1905369	158	4	99
GO:0031519	86	3	100
GO:0044291	87	3	100
GO:0001669	88	3	100
GO:0031312	89	3	100
GO:0016469	89	3	100
GO:0034358	30	2	101
GO:0019028	30	2	101
GO:0032420	33	2	101
GO:0044232	34	2	101
GO:0032994	34	2	101
GO:0005913	102	3	102
GO:0000118	104	3	102
GO:0019897	105	3	102
GO:0005604	107	3	102
GO:0098573	108	3	102
GO:0005747	123	3	103
GO:0016592	125	3	103
GO:0071013	126	3	103
GO:0043204	126	3	103
GO:0031970	126	3	103
GO:0099080	648	1	104
GO:0044456	740	1	104
GO:0031976	160	4	105
GO:0098858	173	4	105
GO:0030027	173	4	105
GO:0009277	179	4	105
GO:0000139	185	4	105
GO:0000123	188	4	105
GO:0070603	190	4	105
GO:0005759	196	4	105
GO:0044428	6451	3	106
GO:0005737	6572	3	106
GO:0060076	37	2	107
GO:0048786	37	2	107
GO:0030904	38	2	107
GO:0098636	42	2	107
GO:0030672	42	2	107
GO:0044279	45	2	107
GO:0005905	45	2	107
GO:0044306	108	3	108
GO:0030288	117	3	108
GO:0044438	120	3	108
GO:0044853	121	3	108
GO:0070160	123	3	108
GO:0036064	139	3	109
GO:0034708	144	3	109
GO:0005578	144	3	109
GO:0030880	150	3	109
GO:0000502	153	3	109
GO:0015030	54	6	110
GO:0000779	61	6	110
GO:0043189	62	6	110
GO:0005721	64	6	110
GO:0016605	74	6	110
GO:0042025	88	6	110
GO:0000324	94	6	110
GO:0030136	98	6	110
GO:0005930	91	3	111
GO:0098562	96	3	111
GO:0008076	98	3	111
GO:0045211	99	3	111
GO:0008023	99	3	111
GO:0034399	106	4	112
GO:0033647	108	4	112
GO:0005758	111	4	112
GO:0035097	117	4	112
GO:0005881	117	4	112
GO:0044459	3004	2	113
GO:0043228	3736	2	113
GO:0044439	120	4	114
GO:0005811	122	4	114
GO:0030176	124	4	114
GO:0005814	124	4	114
GO:0005741	125	4	114
GO:0031225	154	3	115
GO:0030426	162	3	115
GO:0005875	169	3	115
GO:0031968	172	3	115
GO:0033646	176	3	115
GO:0031514	135	3	116
GO:0005643	135	3	116
GO:0031256	136	3	116
GO:0045271	138	3	116
GO:0043197	139	3	116
GO:0032592	101	4	117
GO:0005901	101	4	117
GO:0042641	102	4	117
GO:0005923	102	4	117
GO:0032432	103	4	117
GO:0005767	33	7	118
GO:0046540	39	7	118
GO:0031618	44	7	118
GO:0005771	48	7	118
GO:0005576	1289	1	119
GO:0030054	1598	1	119
GO:0044446	13609	2	120
GO:0043227	21125	2	120
GO:0043229	21287	2	120
GO:0005935	126	3	121
GO:0043195	130	3	121
GO:0030018	130	3	121
GO:0042383	132	3	121
GO:0031227	132	3	121
