# Supplementary material for: DEEPred: Automated Protein Function Prediction with Multi-task Feed-forward Deep Neural Networks
Source: Sci Rep. 2019 May 14;9:7344. doi: 10.1038/s41598-019-43708-3 (PMC6517386; doi:10.1038/s41598-019-43708-3)
Supplement: Supplementary file 3 — Supplementary_Material_3 (Dataset 2) [file 41598_2019_43708_MOESM3_ESM.xlsx]

## Sheet: 4LayerNetworks
Layer1	Layer2	Epoch	Level	Feature	LearningRate	MinibatchSize	Optimizer	NormalizeInputs	BatchNormalization	LearningRateDecay	DropoutRate	F-Score
2200	25	1000	4	MFSPMAP	0.0005	64	adam	no	no	no	0.6	0.965517
200	25	1000	4	MFSPMAP	0.01	64	moment	no	yes	yes	0.6	0.962963
2200	200	1000	4	MFSPMAP	0.01	64	moment	yes	yes	no	0.8	0.933333
600	25	1000	4	MFSPMAP	0.001	32	adam	yes	no	yes	0.6	0.933333
600	50	1000	4	MFSPMAP	0.01	32	moment	no	no	no	0.6	0.933333
2200	25	1000	4	MFSPMAP	0.001	32	rms	no	yes	yes	0.6	0.928571
200	25	1000	4	MFSPMAP	0.01	32	rms	no	yes	yes	0.8	0.928571
600	50	1000	4	MFSPMAP	0.01	64	rms	yes	yes	yes	0.8	0.928571
1400	50	1000	4	MFSPMAP	0.01	64	moment	yes	yes	yes	0.8	0.928571
2200	600	1000	4	MFSPMAP	0.001	64	adam	yes	yes	no	0.6	0.928571
2200	600	1000	4	MFSPMAP	0.001	32	rms	yes	yes	no	0.6	0.928571
600	400	1000	4	MFSPMAP	0.0005	32	adam	no	yes	no	0.6	0.928571
2200	600	1000	4	MFSPMAP	0.0005	64	rms	yes	yes	no	0.8	0.928571
1400	50	1000	4	MFSPMAP	0.01	32	rms	no	yes	no	0.8	0.928571
600	100	1000	4	MFSPMAP	0.1	32	moment	yes	yes	no	0.8	0.928571
2200	600	1000	4	MFSPMAP	0.001	32	moment	no	no	yes	0.6	0.928571
600	100	1000	4	MFSPMAP	0.0005	32	adam	no	no	yes	0.6	0.928571
2200	50	1000	4	MFSPMAP	0.0005	64	adam	no	no	yes	0.8	0.928571
2200	200	1000	4	MFSPMAP	0.01	32	moment	no	no	yes	0.8	0.928571
200	25	1000	4	MFSPMAP	0.1	64	moment	no	no	yes	0.8	0.928571
600	100	1000	4	MFSPMAP	0.0005	32	adam	no	no	no	0.6	0.928571
1400	10	1000	4	MFSPMAP	0.001	64	adam	no	yes	yes	0.6	0.923077
1400	50	1000	4	MFSPMAP	0.001	32	moment	no	yes	yes	0.6	0.923077
2200	1400	1000	4	MFSPMAP	0.001	32	moment	yes	yes	yes	0.6	0.923077
2200	200	1000	4	MFSPMAP	0.0005	32	moment	yes	yes	yes	0.6	0.923077
600	25	1000	4	MFSPMAP	0.01	64	moment	no	yes	yes	0.6	0.923077
600	400	1000	4	MFSPMAP	0.001	64	moment	yes	yes	yes	0.8	0.923077
2200	600	1000	4	MFSPMAP	0.001	64	moment	no	yes	yes	0.8	0.923077
600	25	1000	4	MFSPMAP	0.01	32	moment	no	yes	yes	0.8	0.923077
600	25	1000	4	MFSPMAP	0.1	32	moment	yes	yes	yes	0.8	0.923077
2200	200	1000	4	MFSPMAP	0.0005	32	moment	no	yes	no	0.6	0.923077
600	100	1000	4	MFSPMAP	0.01	32	moment	yes	yes	no	0.6	0.923077
2200	50	1000	4	MFSPMAP	0.01	32	moment	yes	yes	no	0.6	0.923077
2200	1400	1000	4	MFSPMAP	0.001	64	moment	yes	yes	no	0.8	0.923077
2200	25	1000	4	MFSPMAP	0.0005	32	adam	no	yes	no	0.8	0.923077
600	400	1000	4	MFSPMAP	0.0005	32	moment	no	yes	no	0.8	0.923077
2200	200	1000	4	MFSPMAP	0.001	32	rms	no	no	yes	0.8	0.923077
2200	600	1000	4	MFSPMAP	0.0005	64	adam	yes	no	yes	0.8	0.923077
2200	50	1000	4	MFSPMAP	0.1	32	moment	no	no	yes	0.8	0.923077
600	400	1000	4	MFSPMAP	0.01	32	moment	yes	no	no	0.6	0.923077
600	50	1000	4	MFSPMAP	0.01	32	moment	no	no	no	0.8	0.923077
2200	600	1000	4	MFSPMAP	0.01	32	moment	no	no	no	0.8	0.923077
600	400	1000	4	MFSPMAP	0.1	32	moment	no	no	no	0.8	0.923077
2200	50	1000	4	MFSPMAP	0.01	32	moment	no	yes	yes	0.8	0.903226
2200	200	1000	4	MFSPMAP	0.0005	64	rms	no	no	no	0.8	0.903226
2200	25	1000	4	MFSPMAP	0.0005	64	adam	no	yes	yes	0.6	0.896552
2200	25	1000	4	MFSPMAP	0.0005	64	rms	no	yes	yes	0.6	0.896552
600	100	1000	4	MFSPMAP	0.001	64	rms	no	yes	yes	0.8	0.896552
600	400	1000	4	MFSPMAP	0.001	32	rms	yes	yes	no	0.6	0.896552
2200	600	1000	4	MFSPMAP	0.001	32	rms	yes	yes	no	0.8	0.896552
2200	600	1000	4	MFSPMAP	0.001	32	rms	no	yes	no	0.8	0.896552
600	400	1000	4	MFSPMAP	0.0005	32	adam	no	yes	no	0.8	0.896552
2200	50	1000	4	MFSPMAP	0.0005	32	adam	yes	yes	no	0.8	0.896552
2200	600	1000	4	MFSPMAP	0.0005	32	adam	no	yes	no	0.8	0.896552
600	50	1000	4	MFSPMAP	0.0005	64	rms	no	yes	no	0.8	0.896552
2200	600	1000	4	MFSPMAP	0.1	64	moment	no	yes	no	0.8	0.896552
600	100	1000	4	MFSPMAP	0.01	64	moment	no	no	yes	0.6	0.896552
1400	50	1000	4	MFSPMAP	0.1	64	moment	no	no	yes	0.6	0.896552
400	10	1000	4	MFSPMAP	0.001	64	rms	yes	no	yes	0.8	0.896552
200	25	1000	4	MFSPMAP	0.01	32	moment	yes	no	yes	0.8	0.896552
1400	50	1000	4	MFSPMAP	0.1	64	moment	no	no	yes	0.8	0.896552
600	100	1000	4	MFSPMAP	0.001	64	rms	yes	no	no	0.6	0.896552
400	10	1000	4	MFSPMAP	0.0005	32	rms	yes	no	no	0.6	0.896552
600	100	1000	4	MFSPMAP	0.01	32	moment	yes	no	no	0.6	0.896552
600	25	1000	4	MFSPMAP	0.001	32	adam	no	no	no	0.8	0.896552
600	100	1000	4	MFSPMAP	0.1	32	moment	yes	no	no	0.8	0.896552
1400	50	1000	4	MFSPMAP	0.001	32	adam	yes	yes	yes	0.6	0.888889
2200	600	1000	4	MFSPMAP	0.001	64	adam	no	yes	yes	0.6	0.888889
2200	200	1000	4	MFSPMAP	0.001	32	rms	yes	yes	yes	0.6	0.888889
2200	25	1000	4	MFSPMAP	0.001	32	rms	yes	yes	yes	0.6	0.888889
2200	50	1000	4	MFSPMAP	0.001	32	rms	yes	yes	yes	0.6	0.888889
2200	200	1000	4	MFSPMAP	0.001	32	moment	yes	yes	yes	0.6	0.888889
2200	200	1000	4	MFSPMAP	0.001	32	moment	no	yes	yes	0.6	0.888889
2200	600	1000	4	MFSPMAP	0.001	32	moment	no	yes	yes	0.6	0.888889
1400	10	1000	4	MFSPMAP	0.01	32	moment	no	yes	yes	0.6	0.888889
600	400	1000	4	MFSPMAP	0.01	32	moment	no	yes	yes	0.6	0.888889
100	10	1000	4	MFSPMAP	0.01	32	moment	yes	yes	yes	0.6	0.888889
2200	25	1000	4	MFSPMAP	0.01	32	moment	yes	yes	yes	0.6	0.888889
200	25	1000	4	MFSPMAP	0.01	64	moment	yes	yes	yes	0.6	0.888889
2200	1400	1000	4	MFSPMAP	0.01	64	moment	yes	yes	yes	0.6	0.888889
2200	1400	1000	4	MFSPMAP	0.01	64	moment	no	yes	yes	0.6	0.888889
1400	50	1000	4	MFSPMAP	0.001	32	moment	yes	yes	yes	0.8	0.888889
2200	600	1000	4	MFSPMAP	0.001	32	moment	no	yes	yes	0.8	0.888889
2200	200	1000	4	MFSPMAP	0.001	64	moment	no	yes	yes	0.8	0.888889
2200	25	1000	4	MFSPMAP	0.0005	64	adam	no	yes	yes	0.8	0.888889
600	100	1000	4	MFSPMAP	0.0005	32	rms	yes	yes	yes	0.8	0.888889
1400	50	1000	4	MFSPMAP	0.0005	32	moment	yes	yes	yes	0.8	0.888889
600	50	1000	4	MFSPMAP	0.0005	32	moment	yes	yes	yes	0.8	0.888889
2200	200	1000	4	MFSPMAP	0.0005	64	moment	no	yes	yes	0.8	0.888889
25	10	1000	4	MFSPMAP	0.01	64	adam	no	yes	yes	0.8	0.888889
600	400	1000	4	MFSPMAP	0.01	64	rms	no	yes	yes	0.8	0.888889
25	10	1000	4	MFSPMAP	0.01	32	moment	no	yes	yes	0.8	0.888889
1400	50	1000	4	MFSPMAP	0.01	64	moment	no	yes	yes	0.8	0.888889
2200	200	1000	4	MFSPMAP	0.01	64	moment	no	yes	yes	0.8	0.888889
600	100	1000	4	MFSPMAP	0.1	64	moment	no	yes	yes	0.8	0.888889
1400	50	1000	4	MFSPMAP	0.001	32	adam	no	yes	no	0.6	0.888889
2200	600	1000	4	MFSPMAP	0.001	64	rms	yes	yes	no	0.6	0.888889
2200	1400	1000	4	MFSPMAP	0.001	32	moment	yes	yes	no	0.6	0.888889
2200	50	1000	4	MFSPMAP	0.001	32	moment	yes	yes	no	0.6	0.888889
2200	600	1000	4	MFSPMAP	0.001	32	moment	yes	yes	no	0.6	0.888889
600	100	1000	4	MFSPMAP	0.0005	32	rms	yes	yes	no	0.6	0.888889
600	50	1000	4	MFSPMAP	0.01	32	moment	yes	yes	no	0.6	0.888889
200	25	1000	4	MFSPMAP	0.01	64	moment	no	yes	no	0.6	0.888889
600	100	1000	4	MFSPMAP	0.01	64	moment	yes	yes	no	0.6	0.888889
2200	1400	1000	4	MFSPMAP	0.01	64	moment	no	yes	no	0.6	0.888889
200	25	1000	4	MFSPMAP	0.1	64	moment	no	yes	no	0.6	0.888889
600	400	1000	4	MFSPMAP	0.1	64	moment	yes	yes	no	0.6	0.888889
100	10	1000	4	MFSPMAP	0.1	64	moment	no	yes	no	0.6	0.888889
2200	600	1000	4	MFSPMAP	0.001	64	adam	yes	yes	no	0.8	0.888889
600	100	1000	4	MFSPMAP	0.001	32	moment	no	yes	no	0.8	0.888889
2200	25	1000	4	MFSPMAP	0.001	32	moment	yes	yes	no	0.8	0.888889
2200	600	1000	4	MFSPMAP	0.001	64	moment	yes	yes	no	0.8	0.888889
200	25	1000	4	MFSPMAP	0.0005	32	adam	no	yes	no	0.8	0.888889
400	10	1000	4	MFSPMAP	0.0005	32	rms	no	yes	no	0.8	0.888889
1400	50	1000	4	MFSPMAP	0.01	32	rms	yes	yes	no	0.8	0.888889
1400	10	1000	4	MFSPMAP	0.1	64	moment	no	yes	no	0.8	0.888889
200	25	1000	4	MFSPMAP	0.001	64	adam	yes	no	yes	0.6	0.888889
600	400	1000	4	MFSPMAP	0.001	64	rms	yes	no	yes	0.6	0.888889
2200	600	1000	4	MFSPMAP	0.01	32	moment	no	no	yes	0.6	0.888889
600	25	1000	4	MFSPMAP	0.01	64	moment	no	no	yes	0.6	0.888889
2200	200	1000	4	MFSPMAP	0.1	32	moment	yes	no	yes	0.6	0.888889
2200	1400	1000	4	MFSPMAP	0.1	32	moment	no	no	yes	0.6	0.888889
2200	600	1000	4	MFSPMAP	0.1	32	moment	no	no	yes	0.6	0.888889
600	100	1000	4	MFSPMAP	0.1	64	moment	yes	no	yes	0.6	0.888889
2200	1400	1000	4	MFSPMAP	0.001	64	rms	no	no	yes	0.8	0.888889
2200	1400	1000	4	MFSPMAP	0.001	64	moment	yes	no	yes	0.8	0.888889
2200	1400	1000	4	MFSPMAP	0.0005	64	rms	no	no	yes	0.8	0.888889
600	50	1000	4	MFSPMAP	0.01	64	moment	no	no	yes	0.8	0.888889
2200	200	1000	4	MFSPMAP	0.1	32	moment	yes	no	yes	0.8	0.888889
2200	200	1000	4	MFSPMAP	0.1	32	moment	no	no	yes	0.8	0.888889
2200	1400	1000	4	MFSPMAP	0.1	32	moment	yes	no	yes	0.8	0.888889
2200	1400	1000	4	MFSPMAP	0.1	64	moment	no	no	yes	0.8	0.888889
200	25	1000	4	MFSPMAP	0.001	32	adam	yes	no	no	0.6	0.888889
600	25	1000	4	MFSPMAP	0.0005	32	adam	no	no	no	0.6	0.888889
2200	600	1000	4	MFSPMAP	0.1	64	moment	no	no	no	0.6	0.888889
600	25	1000	4	MFSPMAP	0.1	64	moment	no	no	no	0.6	0.888889
1400	10	1000	4	MFSPMAP	0.001	32	adam	no	no	no	0.8	0.888889
200	25	1000	4	MFSPMAP	0.001	32	rms	no	no	no	0.8	0.888889
1400	50	1000	4	MFSPMAP	0.001	64	rms	no	no	no	0.8	0.888889
200	25	1000	4	MFSPMAP	0.01	32	moment	no	no	no	0.8	0.888889
600	50	1000	4	MFSPMAP	0.01	32	moment	yes	no	no	0.8	0.888889
25	10	1000	4	MFSPMAP	0.01	32	moment	yes	no	no	0.8	0.888889
2200	200	1000	4	MFSPMAP	0.1	32	moment	yes	no	no	0.8	0.888889
2200	200	1000	4	MFSPMAP	0.1	32	moment	no	no	no	0.8	0.888889
2200	1400	1000	4	MFSPMAP	0.1	32	moment	yes	no	no	0.8	0.888889
2200	25	1000	4	MFSPMAP	0.1	64	moment	no	no	no	0.8	0.888889
2200	50	1000	7	MFSPMAP	0.0005	32	moment	yes	no	no	0.6	0.884956
2200	1400	1000	7	MFSPMAP	0.001	64	moment	no	yes	no	0.8	0.881988
600	100	1000	4	MFSPMAP	0.001	64	adam	no	yes	yes	0.6	0.88
600	100	1000	4	MFSPMAP	0.001	64	adam	yes	yes	yes	0.6	0.88
600	50	1000	4	MFSPMAP	0.001	32	moment	yes	yes	yes	0.6	0.88
600	100	1000	4	MFSPMAP	0.001	32	moment	no	yes	yes	0.6	0.88
2200	600	1000	4	MFSPMAP	0.001	64	moment	yes	yes	yes	0.6	0.88
1400	10	1000	4	MFSPMAP	0.01	32	moment	yes	yes	yes	0.6	0.88
2200	1400	1000	4	MFSPMAP	0.01	32	moment	yes	yes	yes	0.6	0.88
2200	600	1000	4	MFSPMAP	0.01	32	moment	yes	yes	yes	0.6	0.88
2200	25	1000	4	MFSPMAP	0.01	64	moment	no	yes	yes	0.6	0.88
2200	50	1000	4	MFSPMAP	0.01	64	moment	no	yes	yes	0.6	0.88
2200	1400	1000	4	MFSPMAP	0.001	32	moment	yes	yes	yes	0.8	0.88
1400	50	1000	4	MFSPMAP	0.001	64	moment	yes	yes	yes	0.8	0.88
2200	600	1000	4	MFSPMAP	0.001	64	moment	yes	yes	yes	0.8	0.88
2200	200	1000	4	MFSPMAP	0.0005	64	moment	yes	yes	yes	0.8	0.88
1400	50	1000	4	MFSPMAP	0.01	32	moment	no	yes	yes	0.8	0.88
2200	200	1000	4	MFSPMAP	0.01	32	moment	yes	yes	yes	0.8	0.88
600	100	1000	4	MFSPMAP	0.01	64	moment	yes	yes	yes	0.8	0.88
600	25	1000	4	MFSPMAP	0.1	32	moment	no	yes	yes	0.8	0.88
2200	200	1000	4	MFSPMAP	0.1	64	moment	yes	yes	yes	0.8	0.88
1400	50	1000	4	MFSPMAP	0.001	32	moment	no	yes	no	0.6	0.88
2200	200	1000	4	MFSPMAP	0.001	32	moment	yes	yes	no	0.6	0.88
2200	200	1000	4	MFSPMAP	0.001	32	moment	no	yes	no	0.6	0.88
2200	1400	1000	4	MFSPMAP	0.001	32	moment	no	yes	no	0.6	0.88
2200	25	1000	4	MFSPMAP	0.001	32	moment	no	yes	no	0.6	0.88
2200	50	1000	4	MFSPMAP	0.001	32	moment	no	yes	no	0.6	0.88
25	10	1000	4	MFSPMAP	0.01	32	rms	no	yes	no	0.6	0.88
200	25	1000	4	MFSPMAP	0.01	32	moment	no	yes	no	0.6	0.88
1400	50	1000	4	MFSPMAP	0.01	32	moment	no	yes	no	0.6	0.88
2200	200	1000	4	MFSPMAP	0.01	32	moment	no	yes	no	0.6	0.88
1400	50	1000	4	MFSPMAP	0.01	64	moment	yes	yes	no	0.6	0.88
600	50	1000	4	MFSPMAP	0.01	64	moment	yes	yes	no	0.6	0.88
600	400	1000	4	MFSPMAP	0.01	64	moment	no	yes	no	0.6	0.88
2200	1400	1000	4	MFSPMAP	0.01	64	moment	yes	yes	no	0.6	0.88
2200	50	1000	4	MFSPMAP	0.01	64	moment	no	yes	no	0.6	0.88
2200	600	1000	4	MFSPMAP	0.01	64	moment	no	yes	no	0.6	0.88
2200	200	1000	4	MFSPMAP	0.1	32	moment	no	yes	no	0.6	0.88
600	50	1000	4	MFSPMAP	0.001	32	moment	yes	yes	no	0.8	0.88
2200	1400	1000	4	MFSPMAP	0.0005	32	moment	yes	yes	no	0.8	0.88
2200	50	1000	4	MFSPMAP	0.01	32	rms	yes	yes	no	0.8	0.88
600	400	1000	4	MFSPMAP	0.01	32	moment	yes	yes	no	0.8	0.88
100	10	1000	4	MFSPMAP	0.01	32	moment	yes	yes	no	0.8	0.88
600	400	1000	4	MFSPMAP	0.1	64	moment	no	yes	no	0.8	0.88
2200	200	1000	4	MFSPMAP	0.1	64	moment	yes	yes	no	0.8	0.88
2200	600	1000	4	MFSPMAP	0.1	64	moment	yes	yes	no	0.8	0.88
2200	25	1000	4	MFSPMAP	0.001	32	adam	yes	no	yes	0.6	0.88
25	10	1000	4	MFSPMAP	0.001	32	rms	no	no	yes	0.6	0.88
600	400	1000	4	MFSPMAP	0.001	32	moment	yes	no	yes	0.6	0.88
600	25	1000	4	MFSPMAP	0.001	32	moment	yes	no	yes	0.6	0.88
600	25	1000	4	MFSPMAP	0.0005	32	rms	no	no	yes	0.6	0.88
600	25	1000	4	MFSPMAP	0.01	32	moment	yes	no	yes	0.6	0.88
200	25	1000	4	MFSPMAP	0.01	64	moment	yes	no	yes	0.6	0.88
1400	50	1000	4	MFSPMAP	0.01	64	moment	no	no	yes	0.6	0.88
2200	200	1000	4	MFSPMAP	0.1	32	moment	no	no	yes	0.6	0.88
600	25	1000	4	MFSPMAP	0.0005	32	adam	yes	no	yes	0.8	0.88
1400	50	1000	4	MFSPMAP	0.0005	32	rms	yes	no	yes	0.8	0.88
2200	600	1000	4	MFSPMAP	0.01	64	moment	yes	no	yes	0.8	0.88
600	100	1000	4	MFSPMAP	0.1	32	moment	yes	no	yes	0.8	0.88
600	100	1000	4	MFSPMAP	0.1	32	moment	no	no	yes	0.8	0.88
1400	50	1000	4	MFSPMAP	0.1	64	moment	yes	no	yes	0.8	0.88
600	25	1000	4	MFSPMAP	0.1	64	moment	yes	no	yes	0.8	0.88
25	10	1000	4	MFSPMAP	0.001	32	adam	no	no	no	0.6	0.88
600	100	1000	4	MFSPMAP	0.001	32	rms	no	no	no	0.6	0.88
2200	1400	1000	4	MFSPMAP	0.001	32	rms	yes	no	no	0.6	0.88
200	25	1000	4	MFSPMAP	0.001	32	moment	yes	no	no	0.6	0.88
2200	50	1000	4	MFSPMAP	0.001	32	moment	no	no	no	0.6	0.88
2200	600	1000	4	MFSPMAP	0.001	32	moment	no	no	no	0.6	0.88
2200	50	1000	4	MFSPMAP	0.001	64	moment	yes	no	no	0.6	0.88
2200	600	1000	4	MFSPMAP	0.0005	32	adam	no	no	no	0.6	0.88
2200	200	1000	4	MFSPMAP	0.0005	32	rms	no	no	no	0.6	0.88
25	10	1000	4	MFSPMAP	0.0005	64	rms	no	no	no	0.6	0.88
600	400	1000	4	MFSPMAP	0.0005	32	moment	yes	no	no	0.6	0.88
600	100	1000	4	MFSPMAP	0.01	32	moment	no	no	no	0.6	0.88
600	400	1000	4	MFSPMAP	0.01	64	moment	yes	no	no	0.6	0.88
2200	600	1000	4	MFSPMAP	0.01	64	moment	no	no	no	0.6	0.88
25	10	1000	4	MFSPMAP	0.001	64	rms	no	no	no	0.8	0.88
400	10	1000	4	MFSPMAP	0.0005	64	adam	no	no	no	0.8	0.88
1400	50	1000	4	MFSPMAP	0.0005	64	adam	no	no	no	0.8	0.88
2200	600	1000	4	MFSPMAP	0.0005	32	rms	no	no	no	0.8	0.88
400	10	1000	4	MFSPMAP	0.0005	64	rms	yes	no	no	0.8	0.88
25	10	1000	4	MFSPMAP	0.01	32	moment	no	no	no	0.8	0.88
100	10	1000	4	MFSPMAP	0.01	64	moment	no	no	no	0.8	0.88
2200	200	1000	7	MFSPMAP	0.001	64	moment	no	no	yes	0.6	0.877612
2200	200	1000	7	MFSPMAP	0.0005	32	adam	no	no	yes	0.8	0.877193
2200	200	1000	7	MFSPMAP	0.001	64	moment	yes	no	no	0.6	0.875776
600	400	1000	4	MFSPMAP	0.0005	32	rms	no	yes	yes	0.6	0.875
2200	600	1000	4	MFSPMAP	0.01	64	moment	yes	yes	yes	0.6	0.875
600	25	1000	4	MFSPMAP	0.0005	64	rms	no	no	no	0.8	0.875
2200	50	1000	7	MFSPMAP	0.0005	32	moment	yes	no	yes	0.6	0.874636
2200	25	1000	7	MFSPMAP	0.0005	32	moment	yes	no	yes	0.8	0.874618
600	100	1000	7	MFSPMAP	0.1	64	moment	no	no	yes	0.8	0.874618
2200	50	1000	7	MFSPMAP	0.0005	32	moment	no	no	no	0.6	0.873846
600	50	1000	7	MFSPMAP	0.001	32	moment	yes	no	no	0.6	0.873494
600	25	1000	7	MFSPMAP	0.01	64	moment	no	no	yes	0.6	0.872404
2200	25	1000	7	MFSPMAP	0.01	64	moment	no	no	no	0.6	0.872093
600	25	1000	7	MFSPMAP	0.001	32	moment	no	no	yes	0.6	0.871642
600	100	1000	7	MFSPMAP	0.001	32	moment	no	no	yes	0.6	0.871473
2200	50	1000	7	MFSPMAP	0.001	64	moment	yes	no	no	0.6	0.871166
2200	600	1000	7	MFSPMAP	0.01	64	moment	no	no	yes	0.6	0.870871
400	10	1000	7	MFSPMAP	0.01	64	moment	yes	no	no	0.8	0.870871
1400	50	1000	7	MFSPMAP	0.001	32	moment	no	no	no	0.6	0.870588
2200	600	1000	7	MFSPMAP	0.001	32	moment	yes	no	yes	0.6	0.870091
2200	600	1000	7	MFSPMAP	0.01	32	moment	yes	no	yes	0.6	0.868805
600	50	1000	7	MFSPMAP	0.01	64	moment	no	no	no	0.8	0.868805
2200	200	1000	7	MFSPMAP	0.0005	32	moment	yes	yes	no	0.8	0.868263
1400	50	1000	7	MFSPMAP	0.001	32	moment	yes	no	yes	0.8	0.868263
2200	200	1000	7	MFSPMAP	0.001	64	moment	no	no	yes	0.8	0.868263
2200	1400	1000	7	MFSPMAP	0.001	64	moment	no	no	no	0.8	0.868263
2200	600	1000	7	MFSPMAP	0.001	32	moment	no	yes	yes	0.6	0.868035
2200	200	1000	7	MFSPMAP	0.001	32	moment	yes	yes	no	0.6	0.868035
1400	50	1000	7	MFSPMAP	0.0005	32	moment	yes	yes	no	0.8	0.868035
2200	25	1000	7	MFSPMAP	0.0005	32	moment	no	no	yes	0.8	0.868035
2200	200	1000	7	MFSPMAP	0.001	32	moment	yes	no	yes	0.6	0.867816
600	25	1000	7	MFSPMAP	0.01	64	moment	no	no	yes	0.8	0.867816
2200	600	1000	7	MFSPMAP	0.001	32	moment	no	yes	yes	0.8	0.86747
600	25	1000	7	MFSPMAP	0.01	64	moment	no	no	no	0.8	0.86747
1400	50	1000	7	MFSPMAP	0.001	32	moment	no	yes	no	0.6	0.867257
2200	50	1000	7	MFSPMAP	0.0005	32	moment	no	no	yes	0.8	0.867257
600	100	1000	7	MFSPMAP	0.001	32	moment	no	no	no	0.6	0.867257
1400	50	1000	7	MFSPMAP	0.0005	32	moment	yes	no	no	0.6	0.867257
1400	50	1000	7	MFSPMAP	0.01	64	moment	yes	no	no	0.6	0.867257
600	400	1000	7	MFSPMAP	0.01	32	moment	yes	no	yes	0.6	0.867052
2200	1400	1000	7	MFSPMAP	0.001	32	moment	yes	no	yes	0.8	0.867052
2200	25	1000	7	MFSPMAP	0.01	64	moment	yes	no	yes	0.8	0.867052
2200	1400	1000	7	MFSPMAP	0.001	32	moment	no	yes	no	0.6	0.866873
2200	200	1000	4	MFSPMAP	0.0005	64	adam	no	yes	yes	0.6	0.866667
2200	50	1000	4	MFSPMAP	0.01	32	moment	no	yes	yes	0.6	0.866667
600	100	1000	4	MFSPMAP	0.001	32	adam	yes	yes	yes	0.8	0.866667
2200	600	1000	4	MFSPMAP	0.01	64	moment	yes	yes	yes	0.8	0.866667
2200	25	1000	4	MFSPMAP	0.001	32	adam	yes	yes	no	0.6	0.866667
600	400	1000	4	MFSPMAP	0.0005	32	rms	yes	yes	no	0.6	0.866667
1400	10	1000	4	MFSPMAP	0.01	32	moment	no	yes	no	0.6	0.866667
600	100	1000	4	MFSPMAP	0.01	32	moment	no	yes	no	0.6	0.866667
2200	200	1000	4	MFSPMAP	0.001	32	moment	no	yes	no	0.8	0.866667
25	10	1000	4	MFSPMAP	0.0005	32	adam	yes	no	yes	0.6	0.866667
600	100	1000	4	MFSPMAP	0.0005	64	adam	yes	no	yes	0.6	0.866667
600	400	1000	4	MFSPMAP	0.0005	32	rms	no	no	yes	0.6	0.866667
200	25	1000	4	MFSPMAP	0.01	32	moment	no	no	yes	0.6	0.866667
400	10	1000	4	MFSPMAP	0.0005	32	rms	no	no	yes	0.8	0.866667
200	25	1000	4	MFSPMAP	0.0005	64	rms	yes	no	yes	0.8	0.866667
2200	50	1000	4	MFSPMAP	0.1	64	moment	yes	no	yes	0.8	0.866667
600	50	1000	4	MFSPMAP	0.01	32	moment	yes	no	no	0.6	0.866667
600	50	1000	4	MFSPMAP	0.001	32	rms	no	no	no	0.8	0.866667
1400	50	1000	4	MFSPMAP	0.1	32	moment	no	no	no	0.8	0.866667
2200	50	1000	4	MFSPMAP	0.1	32	moment	yes	no	no	0.8	0.866667
1400	50	1000	7	MFSPMAP	0.0005	32	moment	no	no	no	0.8	0.866667
2200	200	1000	7	MFSPMAP	0.0005	32	moment	yes	no	no	0.8	0.866667
600	100	1000	7	MFSPMAP	0.01	64	moment	no	no	no	0.8	0.866667
600	50	1000	7	MFSPMAP	0.01	64	moment	no	no	no	0.6	0.866469
2200	600	1000	7	MFSPMAP	0.001	32	moment	no	no	yes	0.6	0.866279
2200	200	1000	7	MFSPMAP	0.0005	64	adam	no	yes	yes	0.6	0.865854
2200	600	1000	7	MFSPMAP	0.0005	64	moment	no	no	no	0.8	0.865854
2200	25	1000	7	MFSPMAP	0.001	32	moment	yes	no	yes	0.6	0.865672
2200	200	1000	7	MFSPMAP	0.001	64	moment	yes	no	yes	0.6	0.865672
600	50	1000	7	MFSPMAP	0.01	32	moment	no	no	yes	0.6	0.865672
600	25	1000	7	MFSPMAP	0.01	64	moment	yes	no	yes	0.6	0.865672
2200	600	1000	7	MFSPMAP	0.01	32	moment	yes	no	yes	0.8	0.865672
2200	50	1000	7	MFSPMAP	0.01	64	moment	yes	no	no	0.6	0.865672
2200	1400	1000	7	MFSPMAP	0.001	64	moment	yes	yes	yes	0.8	0.865497
2200	600	1000	7	MFSPMAP	0.01	32	moment	no	no	no	0.8	0.865497
2200	600	1000	7	MFSPMAP	0.01	64	moment	no	no	no	0.8	0.865497
2200	1400	1000	7	MFSPMAP	0.001	64	moment	no	no	yes	0.6	0.865385
2200	1400	1000	7	MFSPMAP	0.001	32	moment	yes	no	no	0.6	0.86533
400	10	1000	7	MFSPMAP	0.0005	64	rms	no	no	no	0.8	0.865204
2200	25	1000	7	MFSPMAP	0.001	32	moment	yes	no	no	0.8	0.865031
2200	1400	1000	7	MFSPMAP	0.01	32	moment	no	no	no	0.8	0.865031
2200	50	1000	7	MFSPMAP	0.001	64	rms	yes	yes	no	0.8	0.864865
2200	1400	1000	7	MFSPMAP	0.01	64	moment	yes	no	yes	0.6	0.864865
400	10	1000	7	MFSPMAP	0.0005	64	adam	no	yes	no	0.8	0.864706
2200	200	1000	7	MFSPMAP	0.0005	32	moment	no	no	yes	0.6	0.864706
2200	200	1000	7	MFSPMAP	0.001	32	moment	yes	no	no	0.6	0.864706
2200	25	1000	7	MFSPMAP	0.001	32	moment	no	no	no	0.8	0.864553
2200	50	1000	7	MFSPMAP	0.0005	32	moment	yes	no	no	0.8	0.864553
200	25	1000	7	MFSPMAP	0.001	32	moment	no	yes	no	0.8	0.864198
2200	50	1000	7	MFSPMAP	0.01	64	moment	no	no	yes	0.8	0.864198
600	25	1000	7	MFSPMAP	0.001	32	moment	no	no	no	0.6	0.864198
2200	1400	1000	7	MFSPMAP	0.001	64	moment	yes	no	no	0.6	0.864198
100	10	1000	7	MFSPMAP	0.0005	32	rms	no	yes	yes	0.8	0.864048
2200	1400	1000	7	MFSPMAP	0.01	64	moment	no	no	yes	0.8	0.864048
2200	600	1000	7	MFSPMAP	0.001	64	moment	yes	no	yes	0.6	0.863905
200	25	1000	7	MFSPMAP	0.0005	64	rms	yes	no	yes	0.6	0.863905
200	25	1000	7	MFSPMAP	0.01	64	moment	yes	no	yes	0.8	0.863905
600	25	1000	7	MFSPMAP	0.01	64	moment	yes	no	yes	0.8	0.863905
2200	1400	1000	7	MFSPMAP	0.01	64	moment	yes	no	no	0.8	0.863905
600	100	1000	7	MFSPMAP	0.0005	32	moment	yes	yes	yes	0.8	0.863768
2200	1400	1000	7	MFSPMAP	0.0005	32	moment	no	no	yes	0.6	0.863768
2200	600	1000	7	MFSPMAP	0.0005	32	moment	no	no	yes	0.8	0.863768
1400	10	1000	7	MFSPMAP	0.01	32	moment	no	no	yes	0.8	0.863768
1400	50	1000	7	MFSPMAP	0.01	64	moment	no	no	no	0.6	0.863768
600	100	1000	7	MFSPMAP	0.001	32	moment	no	no	no	0.8	0.863768
2200	1400	1000	7	MFSPMAP	0.01	32	moment	yes	no	yes	0.6	0.863636
600	100	1000	7	MFSPMAP	0.01	32	moment	yes	no	no	0.6	0.863636
200	25	1000	7	MFSPMAP	0.001	32	moment	yes	no	yes	0.6	0.863354
2200	600	1000	7	MFSPMAP	0.0005	32	moment	no	no	no	0.6	0.863354
100	10	1000	7	MFSPMAP	0.01	32	moment	yes	no	no	0.8	0.863354
2200	25	1000	7	MFSPMAP	0.001	64	moment	yes	yes	yes	0.8	0.863222
2200	200	1000	7	MFSPMAP	0.001	32	moment	no	no	yes	0.6	0.863222
100	10	1000	7	MFSPMAP	0.0005	32	adam	yes	no	no	0.8	0.863222
2200	50	1000	7	MFSPMAP	0.0005	32	moment	yes	yes	yes	0.8	0.863095
2200	1400	1000	7	MFSPMAP	0.001	32	moment	no	yes	no	0.8	0.863095
1400	50	1000	7	MFSPMAP	0.01	32	moment	no	no	yes	0.6	0.863095
2200	200	1000	7	MFSPMAP	0.0005	64	moment	no	no	yes	0.8	0.863095
2200	1400	1000	7	MFSPMAP	0.01	32	moment	yes	no	yes	0.8	0.863095
600	50	1000	7	MFSPMAP	0.01	64	moment	yes	no	yes	0.8	0.863095
2200	1400	1000	7	MFSPMAP	0.01	64	moment	yes	no	yes	0.8	0.863095
2200	50	1000	7	MFSPMAP	0.01	64	moment	yes	no	yes	0.8	0.863095
2200	200	1000	7	MFSPMAP	0.001	64	moment	no	no	no	0.6	0.863095
2200	200	1000	7	MFSPMAP	0.01	64	moment	no	no	no	0.6	0.863095
600	400	1000	7	MFSPMAP	0.01	64	moment	no	no	no	0.8	0.863095
2200	25	1000	7	MFSPMAP	0.001	32	moment	yes	yes	yes	0.8	0.862974
2200	600	1000	7	MFSPMAP	0.01	32	moment	no	no	no	0.6	0.862974
600	25	1000	7	MFSPMAP	0.01	32	moment	no	no	no	0.6	0.862974
2200	1400	1000	7	MFSPMAP	0.0005	32	moment	no	no	no	0.8	0.862974
1400	50	1000	7	MFSPMAP	0.0005	32	moment	no	no	no	0.6	0.862857
400	10	1000	7	MFSPMAP	0.001	64	moment	no	no	no	0.8	0.86262
2200	200	1000	7	MFSPMAP	0.001	32	moment	yes	yes	yes	0.6	0.862385
600	100	1000	7	MFSPMAP	0.001	32	adam	no	yes	no	0.8	0.862275
600	25	1000	7	MFSPMAP	0.001	64	moment	yes	yes	no	0.8	0.862275
2200	25	1000	7	MFSPMAP	0.0005	32	rms	yes	yes	no	0.8	0.862275
2200	600	1000	7	MFSPMAP	0.0005	32	moment	no	yes	no	0.8	0.862275
2200	50	1000	7	MFSPMAP	0.001	32	moment	yes	no	yes	0.8	0.862275
2200	600	1000	7	MFSPMAP	0.01	32	moment	no	no	yes	0.8	0.862275
2200	200	1000	7	MFSPMAP	0.001	32	moment	no	yes	yes	0.6	0.86217
2200	25	1000	7	MFSPMAP	0.001	32	moment	yes	no	no	0.6	0.86217
2200	600	1000	7	MFSPMAP	0.0005	32	moment	yes	no	no	0.6	0.86217
1400	50	1000	7	MFSPMAP	0.001	32	moment	no	no	no	0.8	0.86217
400	10	1000	7	MFSPMAP	0.01	32	moment	no	no	no	0.8	0.861736
2200	25	1000	7	MFSPMAP	0.001	64	moment	no	no	no	0.8	0.861538
600	400	1000	7	MFSPMAP	0.01	64	moment	yes	no	yes	0.8	0.861446
2200	1400	1000	7	MFSPMAP	0.01	64	moment	yes	no	no	0.6	0.861446
2200	1400	1000	7	MFSPMAP	0.01	64	moment	no	no	no	0.8	0.861446
2200	1400	1000	7	MFSPMAP	0.001	32	moment	yes	yes	yes	0.6	0.861357
2200	200	1000	7	MFSPMAP	0.0005	32	moment	yes	yes	yes	0.8	0.861357
600	100	1000	7	MFSPMAP	0.0005	32	adam	yes	yes	no	0.6	0.861357
2200	200	1000	7	MFSPMAP	0.01	32	moment	yes	no	yes	0.6	0.861357
2200	200	1000	7	MFSPMAP	0.01	64	moment	no	no	yes	0.6	0.861357
600	100	1000	7	MFSPMAP	0.001	64	rms	yes	no	yes	0.8	0.861357
2200	25	1000	7	MFSPMAP	0.0005	64	adam	no	no	yes	0.8	0.861357
1400	10	1000	7	MFSPMAP	0.0005	32	rms	yes	no	yes	0.8	0.861357
1400	50	1000	7	MFSPMAP	0.001	32	moment	yes	no	no	0.6	0.861357
2200	200	1000	7	MFSPMAP	0.001	32	moment	no	no	no	0.6	0.861357
2200	200	1000	7	MFSPMAP	0.01	64	moment	yes	no	no	0.8	0.861357
2200	600	1000	7	MFSPMAP	0.01	32	moment	no	no	yes	0.6	0.861272
2200	200	1000	7	MFSPMAP	0.0005	32	moment	no	no	no	0.6	0.861272
600	100	1000	7	MFSPMAP	0.01	64	moment	yes	no	no	0.6	0.861272
600	50	1000	7	MFSPMAP	0.0005	32	moment	yes	no	no	0.6	0.860759
2200	1400	1000	7	MFSPMAP	0.001	32	moment	yes	yes	no	0.8	0.860606
600	100	1000	7	MFSPMAP	0.0005	32	rms	yes	no	yes	0.6	0.860606
2200	200	1000	7	MFSPMAP	0.01	64	moment	no	no	no	0.8	0.860606
600	50	1000	7	MFSPMAP	0.001	32	moment	no	no	no	0.6	0.860534
2200	1400	1000	7	MFSPMAP	0.01	64	moment	no	no	no	0.6	0.860534
2200	1400	1000	7	MFSPMAP	0.01	32	moment	no	no	yes	0.6	0.860465
600	100	1000	7	MFSPMAP	0.01	32	moment	no	no	no	0.8	0.860465
2200	50	1000	7	MFSPMAP	0.01	32	moment	yes	no	no	0.8	0.860465
2200	600	1000	7	MFSPMAP	0.01	64	moment	yes	no	no	0.8	0.860465
600	25	1000	7	MFSPMAP	0.001	32	moment	no	no	yes	0.8	0.860399
600	400	1000	7	MFSPMAP	0.0005	64	adam	no	no	yes	0.8	0.860399
2200	200	1000	7	MFSPMAP	0.0005	32	moment	yes	no	yes	0.6	0.859813
600	100	1000	7	MFSPMAP	0.0005	32	moment	no	no	no	0.6	0.859813
2200	200	1000	7	MFSPMAP	0.001	32	moment	yes	yes	yes	0.8	0.859756
2200	200	1000	7	MFSPMAP	0.01	64	moment	yes	no	yes	0.6	0.859756
600	50	1000	7	MFSPMAP	0.001	32	rms	no	no	yes	0.8	0.859756
600	100	1000	7	MFSPMAP	0.0005	64	rms	no	no	no	0.6	0.859756
2200	50	1000	7	MFSPMAP	0.001	32	moment	yes	yes	yes	0.6	0.859701
200	25	1000	7	MFSPMAP	0.01	64	moment	no	no	yes	0.6	0.859701
600	400	1000	7	MFSPMAP	0.0005	32	moment	no	no	yes	0.8	0.859701
2200	50	1000	7	MFSPMAP	0.01	32	moment	yes	no	yes	0.8	0.859701
600	50	1000	7	MFSPMAP	0.01	64	moment	yes	no	no	0.6	0.859701
2200	600	1000	7	MFSPMAP	0.01	64	moment	yes	no	no	0.6	0.859701
1400	50	1000	7	MFSPMAP	0.001	64	moment	yes	yes	no	0.8	0.859649
2200	1400	1000	7	MFSPMAP	0.0005	32	moment	yes	no	yes	0.8	0.859599
2200	50	1000	7	MFSPMAP	0.001	32	moment	yes	no	no	0.6	0.859551
600	50	1000	7	MFSPMAP	0.01	64	moment	no	no	yes	0.6	0.858896
2200	25	1000	7	MFSPMAP	0.001	64	moment	no	yes	yes	0.8	0.858859
2200	200	1000	7	MFSPMAP	0.0005	64	adam	no	yes	no	0.8	0.858859
2200	50	1000	7	MFSPMAP	0.001	64	moment	yes	no	yes	0.8	0.858859
400	10	1000	7	MFSPMAP	0.1	64	moment	no	yes	yes	0.6	0.858824
2200	1400	1000	7	MFSPMAP	0.001	32	moment	no	no	yes	0.8	0.858824
600	25	1000	7	MFSPMAP	0.01	32	moment	yes	no	yes	0.8	0.858824
2200	600	1000	7	MFSPMAP	0.01	64	moment	yes	no	yes	0.8	0.858824
2200	600	1000	7	MFSPMAP	0.001	32	moment	yes	no	no	0.8	0.858824
200	25	1000	7	MFSPMAP	0.01	64	moment	no	no	no	0.8	0.858824
2200	200	1000	7	MFSPMAP	0.01	32	moment	no	no	no	0.6	0.85879
2200	200	1000	7	MFSPMAP	0.01	32	moment	no	no	no	0.8	0.85879
600	400	1000	7	MFSPMAP	0.01	32	moment	yes	yes	yes	0.6	0.858025
2200	1400	1000	7	MFSPMAP	0.0005	32	moment	yes	no	yes	0.6	0.858025
2200	200	1000	7	MFSPMAP	0.01	64	moment	yes	no	yes	0.8	0.858025
200	25	1000	7	MFSPMAP	0.001	64	adam	no	yes	no	0.8	0.858006
600	400	1000	7	MFSPMAP	0.01	64	moment	yes	no	yes	0.6	0.857988
1400	50	1000	7	MFSPMAP	0.001	64	moment	yes	yes	yes	0.8	0.857971
600	400	1000	7	MFSPMAP	0.001	32	moment	no	no	yes	0.8	0.857971
2200	600	1000	7	MFSPMAP	0.001	32	moment	no	no	no	0.6	0.857971
2200	50	1000	7	MFSPMAP	0.01	64	moment	no	no	no	0.6	0.857971
2200	50	1000	7	MFSPMAP	0.01	32	moment	no	no	no	0.8	0.857971
2200	25	1000	7	MFSPMAP	0.01	64	moment	yes	no	no	0.8	0.857955
2200	200	1000	7	MFSPMAP	0.001	32	moment	yes	no	no	0.8	0.857143
1400	50	1000	7	MFSPMAP	0.001	32	moment	yes	no	yes	0.6	0.857143
600	400	1000	7	MFSPMAP	0.01	32	moment	no	no	yes	0.6	0.857143
600	400	1000	7	MFSPMAP	0.01	64	moment	no	no	yes	0.6	0.857143
2200	600	1000	7	MFSPMAP	0.001	32	moment	yes	no	no	0.6	0.857143
2200	600	1000	7	MFSPMAP	0.0005	32	moment	no	no	yes	0.6	0.857143
600	100	1000	7	MFSPMAP	0.01	64	moment	no	no	yes	0.6	0.857143
1400	10	1000	7	MFSPMAP	0.01	32	moment	yes	no	yes	0.8	0.857143
600	100	1000	7	MFSPMAP	0.01	64	moment	no	no	no	0.6	0.857143
200	25	1000	7	MFSPMAP	0.01	64	moment	yes	no	no	0.8	0.857143
600	25	1000	7	MFSPMAP	0.001	64	adam	yes	yes	yes	0.8	0.857143
2200	1400	1000	7	MFSPMAP	0.0005	32	moment	no	yes	yes	0.8	0.857143
100	10	1000	7	MFSPMAP	0.0005	64	rms	no	no	yes	0.8	0.857143
2200	50	1000	7	MFSPMAP	0.0005	32	moment	yes	no	yes	0.8	0.857143
2200	600	1000	7	MFSPMAP	0.01	64	moment	no	no	yes	0.8	0.857143
2200	1400	1000	7	MFSPMAP	0.01	32	moment	no	no	no	0.6	0.857143
600	400	1000	7	MFSPMAP	0.001	32	rms	no	no	no	0.8	0.857143
2200	25	1000	7	MFSPMAP	0.01	64	moment	no	no	no	0.8	0.857143
400	10	1000	7	MFSPMAP	0.01	32	moment	no	no	yes	0.8	0.857143
600	100	1000	4	MFSPMAP	0.001	32	adam	no	yes	yes	0.6	0.857143
600	50	1000	4	MFSPMAP	0.001	64	adam	no	yes	yes	0.6	0.857143
2200	25	1000	4	MFSPMAP	0.001	64	rms	no	yes	yes	0.6	0.857143
2200	50	1000	4	MFSPMAP	0.001	64	rms	yes	yes	yes	0.6	0.857143
1400	50	1000	4	MFSPMAP	0.0005	32	adam	yes	yes	yes	0.6	0.857143
600	25	1000	4	MFSPMAP	0.0005	32	adam	no	yes	yes	0.6	0.857143
2200	1400	1000	4	MFSPMAP	0.0005	64	rms	no	yes	yes	0.6	0.857143
1400	50	1000	4	MFSPMAP	0.01	32	moment	yes	yes	yes	0.6	0.857143
600	100	1000	4	MFSPMAP	0.01	32	moment	yes	yes	yes	0.6	0.857143
600	50	1000	4	MFSPMAP	0.01	64	moment	yes	yes	yes	0.6	0.857143
600	100	1000	4	MFSPMAP	0.01	64	moment	no	yes	yes	0.6	0.857143
1400	50	1000	4	MFSPMAP	0.1	64	moment	yes	yes	yes	0.6	0.857143
600	400	1000	4	MFSPMAP	0.1	64	moment	yes	yes	yes	0.6	0.857143
600	100	1000	4	MFSPMAP	0.1	64	moment	no	yes	yes	0.6	0.857143
1400	50	1000	4	MFSPMAP	0.001	64	adam	no	yes	yes	0.8	0.857143
600	50	1000	4	MFSPMAP	0.001	64	adam	yes	yes	yes	0.8	0.857143
600	50	1000	4	MFSPMAP	0.001	32	moment	no	yes	yes	0.8	0.857143
2200	50	1000	4	MFSPMAP	0.001	32	moment	no	yes	yes	0.8	0.857143
2200	1400	1000	4	MFSPMAP	0.001	64	moment	yes	yes	yes	0.8	0.857143
2200	25	1000	4	MFSPMAP	0.0005	32	adam	no	yes	yes	0.8	0.857143
600	25	1000	4	MFSPMAP	0.0005	32	adam	no	yes	yes	0.8	0.857143
100	10	1000	4	MFSPMAP	0.0005	64	adam	no	yes	yes	0.8	0.857143
1400	50	1000	4	MFSPMAP	0.0005	32	rms	yes	yes	yes	0.8	0.857143
600	400	1000	4	MFSPMAP	0.0005	64	rms	yes	yes	yes	0.8	0.857143
2200	25	1000	4	MFSPMAP	0.0005	64	rms	no	yes	yes	0.8	0.857143
2200	600	1000	4	MFSPMAP	0.0005	32	moment	no	yes	yes	0.8	0.857143
600	50	1000	4	MFSPMAP	0.0005	64	moment	yes	yes	yes	0.8	0.857143
600	25	1000	4	MFSPMAP	0.01	32	rms	yes	yes	yes	0.8	0.857143
1400	50	1000	4	MFSPMAP	0.01	64	rms	yes	yes	yes	0.8	0.857143
400	10	1000	4	MFSPMAP	0.01	32	moment	no	yes	yes	0.8	0.857143
2200	25	1000	4	MFSPMAP	0.01	32	moment	no	yes	yes	0.8	0.857143
2200	25	1000	4	MFSPMAP	0.01	64	moment	yes	yes	yes	0.8	0.857143
2200	50	1000	4	MFSPMAP	0.01	64	moment	yes	yes	yes	0.8	0.857143
600	25	1000	4	MFSPMAP	0.01	64	moment	no	yes	yes	0.8	0.857143
1400	50	1000	4	MFSPMAP	0.1	64	moment	yes	yes	yes	0.8	0.857143
600	400	1000	4	MFSPMAP	0.1	64	moment	no	yes	yes	0.8	0.857143
1400	50	1000	4	MFSPMAP	0.001	32	adam	yes	yes	no	0.6	0.857143
1400	50	1000	4	MFSPMAP	0.001	64	adam	no	yes	no	0.6	0.857143
1400	10	1000	4	MFSPMAP	0.001	32	rms	yes	yes	no	0.6	0.857143
200	25	1000	4	MFSPMAP	0.001	32	moment	yes	yes	no	0.6	0.857143
1400	50	1000	4	MFSPMAP	0.0005	32	adam	no	yes	no	0.6	0.857143
600	50	1000	4	MFSPMAP	0.01	32	moment	no	yes	no	0.6	0.857143
2200	600	1000	4	MFSPMAP	0.01	32	moment	no	yes	no	0.6	0.857143
1400	10	1000	4	MFSPMAP	0.01	64	moment	yes	yes	no	0.6	0.857143
2200	200	1000	4	MFSPMAP	0.1	64	moment	yes	yes	no	0.6	0.857143
600	50	1000	4	MFSPMAP	0.001	64	adam	yes	yes	no	0.8	0.857143
25	10	1000	4	MFSPMAP	0.001	32	rms	yes	yes	no	0.8	0.857143
600	400	1000	4	MFSPMAP	0.001	64	rms	yes	yes	no	0.8	0.857143
200	25	1000	4	MFSPMAP	0.001	32	moment	yes	yes	no	0.8	0.857143
600	50	1000	4	MFSPMAP	0.001	32	moment	no	yes	no	0.8	0.857143
2200	1400	1000	4	MFSPMAP	0.001	32	moment	no	yes	no	0.8	0.857143
600	25	1000	4	MFSPMAP	0.001	32	moment	yes	yes	no	0.8	0.857143
2200	200	1000	4	MFSPMAP	0.0005	64	adam	no	yes	no	0.8	0.857143
2200	600	1000	4	MFSPMAP	0.0005	64	adam	yes	yes	no	0.8	0.857143
600	50	1000	4	MFSPMAP	0.0005	32	rms	no	yes	no	0.8	0.857143
2200	600	1000	4	MFSPMAP	0.0005	32	rms	no	yes	no	0.8	0.857143
1400	50	1000	4	MFSPMAP	0.0005	64	rms	no	yes	no	0.8	0.857143
600	50	1000	4	MFSPMAP	0.0005	64	rms	yes	yes	no	0.8	0.857143
2200	600	1000	4	MFSPMAP	0.0005	64	moment	yes	yes	no	0.8	0.857143
600	25	1000	4	MFSPMAP	0.01	32	moment	yes	yes	no	0.8	0.857143
2200	1400	1000	4	MFSPMAP	0.01	64	moment	no	yes	no	0.8	0.857143
600	25	1000	4	MFSPMAP	0.01	64	moment	no	yes	no	0.8	0.857143
600	50	1000	4	MFSPMAP	0.1	32	moment	no	yes	no	0.8	0.857143
600	100	1000	4	MFSPMAP	0.1	64	moment	yes	yes	no	0.8	0.857143
1400	50	1000	4	MFSPMAP	0.001	64	adam	no	no	yes	0.6	0.857143
100	10	1000	4	MFSPMAP	0.001	64	adam	no	no	yes	0.6	0.857143
600	100	1000	4	MFSPMAP	0.001	32	rms	no	no	yes	0.6	0.857143
2200	600	1000	4	MFSPMAP	0.0005	32	adam	yes	no	yes	0.6	0.857143
2200	50	1000	4	MFSPMAP	0.0005	32	adam	yes	no	yes	0.6	0.857143
2200	50	1000	4	MFSPMAP	0.0005	32	rms	no	no	yes	0.6	0.857143
600	25	1000	4	MFSPMAP	0.0005	64	rms	yes	no	yes	0.6	0.857143
25	10	1000	4	MFSPMAP	0.0005	64	rms	no	no	yes	0.6	0.857143
2200	1400	1000	4	MFSPMAP	0.1	32	moment	yes	no	yes	0.6	0.857143
600	100	1000	4	MFSPMAP	0.1	64	moment	no	no	yes	0.6	0.857143
2200	1400	1000	4	MFSPMAP	0.1	64	moment	no	no	yes	0.6	0.857143
2200	600	1000	4	MFSPMAP	0.1	64	moment	yes	no	yes	0.6	0.857143
2200	600	1000	4	MFSPMAP	0.001	32	adam	yes	no	yes	0.8	0.857143
2200	200	1000	4	MFSPMAP	0.001	64	adam	no	no	yes	0.8	0.857143
2200	1400	1000	4	MFSPMAP	0.001	64	rms	yes	no	yes	0.8	0.857143
400	10	1000	4	MFSPMAP	0.0005	32	adam	yes	no	yes	0.8	0.857143
2200	200	1000	4	MFSPMAP	0.0005	64	adam	no	no	yes	0.8	0.857143
100	10	1000	4	MFSPMAP	0.0005	64	adam	no	no	yes	0.8	0.857143
25	10	1000	4	MFSPMAP	0.0005	64	rms	yes	no	yes	0.8	0.857143
600	400	1000	4	MFSPMAP	0.01	64	moment	yes	no	yes	0.8	0.857143
2200	1400	1000	4	MFSPMAP	0.1	32	moment	no	no	yes	0.8	0.857143
600	25	1000	4	MFSPMAP	0.1	32	moment	yes	no	yes	0.8	0.857143
600	400	1000	4	MFSPMAP	0.1	64	moment	yes	no	yes	0.8	0.857143
2200	600	1000	4	MFSPMAP	0.1	64	moment	no	no	yes	0.8	0.857143
600	25	1000	4	MFSPMAP	0.001	32	adam	no	no	no	0.6	0.857143
600	50	1000	4	MFSPMAP	0.001	64	adam	yes	no	no	0.6	0.857143
600	100	1000	4	MFSPMAP	0.0005	64	adam	yes	no	no	0.6	0.857143
2200	25	1000	4	MFSPMAP	0.0005	64	adam	yes	no	no	0.6	0.857143
200	25	1000	4	MFSPMAP	0.01	32	moment	no	no	no	0.6	0.857143
600	50	1000	4	MFSPMAP	0.1	32	moment	no	no	no	0.6	0.857143
600	100	1000	4	MFSPMAP	0.1	32	moment	no	no	no	0.6	0.857143
2200	1400	1000	4	MFSPMAP	0.1	64	moment	no	no	no	0.6	0.857143
2200	200	1000	4	MFSPMAP	0.1	64	moment	no	no	no	0.6	0.857143
600	25	1000	4	MFSPMAP	0.001	32	adam	yes	no	no	0.8	0.857143
100	10	1000	4	MFSPMAP	0.001	32	rms	yes	no	no	0.8	0.857143
100	10	1000	4	MFSPMAP	0.0005	32	adam	yes	no	no	0.8	0.857143
2200	600	1000	4	MFSPMAP	0.0005	64	adam	yes	no	no	0.8	0.857143
200	25	1000	4	MFSPMAP	0.01	32	moment	yes	no	no	0.8	0.857143
2200	200	1000	4	MFSPMAP	0.01	64	moment	yes	no	no	0.8	0.857143
1400	50	1000	4	MFSPMAP	0.1	64	moment	yes	no	no	0.8	0.857143
600	400	1000	4	MFSPMAP	0.1	64	moment	no	no	no	0.8	0.857143
2200	200	1000	4	MFSPMAP	0.1	64	moment	no	no	no	0.8	0.857143
2200	1400	1000	4	MFSPMAP	0.1	64	moment	no	no	no	0.8	0.857143
2200	1400	1000	4	MFSPMAP	0.1	64	moment	yes	no	no	0.8	0.857143
2200	200	1000	7	MFSPMAP	0.0005	32	moment	no	yes	no	0.6	0.857143
2200	25	1000	7	MFSPMAP	0.0005	64	moment	yes	yes	no	0.8	0.857143
600	400	1000	7	MFSPMAP	0.001	32	moment	yes	no	yes	0.6	0.857143
600	50	1000	7	MFSPMAP	0.001	64	moment	no	no	yes	0.8	0.857143
600	400	1000	7	MFSPMAP	0.01	64	moment	no	no	yes	0.8	0.857143
600	400	1000	7	MFSPMAP	0.001	32	moment	no	no	no	0.6	0.857143
1400	50	1000	7	MFSPMAP	0.01	32	moment	yes	no	yes	0.8	0.856338
2200	1400	1000	7	MFSPMAP	0.001	64	moment	no	yes	yes	0.8	0.856322
2200	600	1000	7	MFSPMAP	0.001	64	moment	yes	yes	yes	0.8	0.856322
2200	1400	1000	7	MFSPMAP	0.001	32	moment	no	no	yes	0.6	0.856322
2200	25	1000	7	MFSPMAP	0.001	64	moment	yes	no	yes	0.8	0.856322
600	50	1000	7	MFSPMAP	0.0005	32	rms	no	no	yes	0.8	0.856322
600	400	1000	7	MFSPMAP	0.01	32	moment	yes	no	yes	0.8	0.856322
600	400	1000	7	MFSPMAP	0.01	64	moment	no	no	no	0.6	0.856322
2200	200	1000	7	MFSPMAP	0.01	64	moment	yes	no	no	0.6	0.856322
2200	50	1000	7	MFSPMAP	0.0005	32	moment	no	no	no	0.8	0.856322
600	50	1000	7	MFSPMAP	0.001	32	moment	no	yes	yes	0.6	0.856305
2200	600	1000	7	MFSPMAP	0.001	32	moment	yes	yes	no	0.6	0.856305
200	25	1000	7	MFSPMAP	0.0005	64	rms	no	no	yes	0.6	0.856305
600	50	1000	7	MFSPMAP	0.001	32	moment	no	no	yes	0.8	0.856305
2200	1400	1000	7	MFSPMAP	0.01	32	moment	no	no	yes	0.8	0.856305
1400	50	1000	7	MFSPMAP	0.01	64	moment	yes	no	yes	0.8	0.856305
1400	50	1000	7	MFSPMAP	0.01	64	moment	no	no	yes	0.8	0.856305
2200	1400	1000	7	MFSPMAP	0.001	32	moment	no	no	no	0.6	0.856305
2200	200	1000	7	MFSPMAP	0.0005	32	moment	yes	no	no	0.6	0.856305
2200	600	1000	7	MFSPMAP	0.01	64	moment	no	no	no	0.6	0.856305
200	25	1000	7	MFSPMAP	0.001	64	adam	no	no	no	0.8	0.856305
2200	600	1000	7	MFSPMAP	0.0005	64	moment	yes	no	no	0.8	0.856305
600	400	1000	7	MFSPMAP	0.01	32	moment	yes	no	no	0.8	0.856305
2200	1400	1000	7	MFSPMAP	0.001	32	moment	no	yes	yes	0.8	0.856287
2200	200	1000	7	MFSPMAP	0.0005	32	moment	no	yes	yes	0.8	0.856287
2200	600	1000	7	MFSPMAP	0.001	32	moment	yes	yes	no	0.8	0.856287
2200	600	1000	7	MFSPMAP	0.001	32	moment	yes	no	yes	0.8	0.856287
2200	600	1000	7	MFSPMAP	0.001	64	moment	no	no	yes	0.8	0.856287
2200	200	1000	7	MFSPMAP	0.01	32	moment	yes	no	yes	0.8	0.856287
600	400	1000	7	MFSPMAP	0.001	32	moment	yes	no	no	0.8	0.856287
2200	600	1000	7	MFSPMAP	0.001	64	moment	no	no	no	0.8	0.856287
600	25	1000	7	MFSPMAP	0.01	32	moment	yes	no	no	0.8	0.856287
2200	1400	1000	7	MFSPMAP	0.001	64	moment	yes	yes	no	0.8	0.856269
600	400	1000	7	MFSPMAP	0.001	64	moment	yes	no	yes	0.8	0.85625
2200	200	1000	7	MFSPMAP	0.0005	64	moment	yes	no	no	0.6	0.85625
1400	50	1000	7	MFSPMAP	0.001	32	moment	no	yes	yes	0.8	0.85623
600	50	1000	7	MFSPMAP	0.01	32	moment	yes	no	yes	0.8	0.855524
600	50	1000	7	MFSPMAP	0.01	64	moment	no	no	yes	0.8	0.855524
2200	200	1000	7	MFSPMAP	0.001	64	moment	no	yes	no	0.6	0.855491
600	50	1000	7	MFSPMAP	0.01	32	moment	yes	no	no	0.8	0.855491
2200	50	1000	7	MFSPMAP	0.001	32	moment	yes	no	yes	0.6	0.855457
600	50	1000	7	MFSPMAP	0.01	64	moment	yes	no	yes	0.6	0.855457
2200	50	1000	7	MFSPMAP	0.0005	64	moment	no	no	yes	0.8	0.855457
2200	200	1000	7	MFSPMAP	0.01	32	moment	yes	no	no	0.8	0.855457
600	100	1000	7	MFSPMAP	0.0005	64	rms	yes	yes	yes	0.8	0.855422
2200	200	1000	7	MFSPMAP	0.0005	64	moment	no	yes	yes	0.8	0.855422
2200	600	1000	7	MFSPMAP	0.0005	32	moment	yes	yes	no	0.8	0.855422
600	25	1000	7	MFSPMAP	0.01	32	moment	no	no	yes	0.6	0.855422
600	100	1000	7	MFSPMAP	0.01	32	moment	no	no	yes	0.8	0.855422
200	25	1000	7	MFSPMAP	0.01	64	moment	no	no	no	0.6	0.855422
600	400	1000	7	MFSPMAP	0.0005	32	rms	no	yes	yes	0.8	0.855385
600	25	1000	7	MFSPMAP	0.01	32	moment	yes	yes	yes	0.8	0.855385
600	100	1000	7	MFSPMAP	0.01	32	moment	yes	no	yes	0.6	0.855385
600	400	1000	7	MFSPMAP	0.01	32	moment	yes	no	no	0.6	0.854701
2200	50	1000	7	MFSPMAP	0.001	64	adam	yes	no	yes	0.8	0.854651
1400	50	1000	7	MFSPMAP	0.0005	32	moment	yes	no	yes	0.8	0.854651
2200	600	1000	7	MFSPMAP	0.001	32	moment	no	no	no	0.8	0.854651
2200	600	1000	7	MFSPMAP	0.0005	32	moment	no	no	no	0.8	0.854651
2200	200	1000	7	MFSPMAP	0.001	64	moment	no	yes	yes	0.8	0.854599
2200	600	1000	7	MFSPMAP	0.01	64	moment	yes	no	yes	0.6	0.854599
600	25	1000	7	MFSPMAP	0.001	64	moment	yes	no	yes	0.8	0.854599
2200	200	1000	7	MFSPMAP	0.01	32	moment	no	no	yes	0.8	0.854599
600	100	1000	7	MFSPMAP	0.01	64	moment	no	no	yes	0.8	0.854599
2200	1400	1000	7	MFSPMAP	0.01	32	moment	yes	no	no	0.6	0.854599
2200	50	1000	7	MFSPMAP	0.001	64	moment	no	no	no	0.8	0.854599
200	25	1000	7	MFSPMAP	0.0005	64	rms	no	no	no	0.8	0.854599
600	50	1000	7	MFSPMAP	0.01	64	moment	yes	no	no	0.8	0.854599
600	400	1000	7	MFSPMAP	0.01	64	moment	yes	no	no	0.8	0.854599
2200	50	1000	7	MFSPMAP	0.01	64	moment	yes	no	no	0.8	0.854599
2200	25	1000	7	MFSPMAP	0.001	32	moment	yes	yes	yes	0.6	0.854545
400	10	1000	7	MFSPMAP	0.01	32	moment	yes	yes	yes	0.6	0.854545
2200	1400	1000	7	MFSPMAP	0.001	32	moment	yes	yes	yes	0.8	0.854545
2200	50	1000	7	MFSPMAP	0.1	32	moment	no	yes	yes	0.6	0.854489
600	100	1000	7	MFSPMAP	0.001	32	moment	no	yes	no	0.8	0.854489
2200	25	1000	7	MFSPMAP	0.0005	32	moment	no	no	yes	0.6	0.854489
2200	50	1000	7	MFSPMAP	0.001	64	moment	no	no	yes	0.8	0.854489
2200	200	1000	7	MFSPMAP	0.001	32	moment	yes	no	yes	0.8	0.853868
600	50	1000	7	MFSPMAP	0.0005	64	rms	no	no	no	0.6	0.853801
200	25	1000	7	MFSPMAP	0.01	64	moment	yes	no	no	0.6	0.853801
600	100	1000	7	MFSPMAP	0.001	32	moment	yes	yes	no	0.8	0.853731
2200	200	1000	7	MFSPMAP	0.001	32	moment	no	yes	no	0.8	0.853731
200	25	1000	7	MFSPMAP	0.01	32	moment	no	no	yes	0.6	0.853731
1400	50	1000	7	MFSPMAP	0.01	32	moment	no	no	yes	0.8	0.853731
2200	25	1000	7	MFSPMAP	0.01	64	moment	no	no	yes	0.8	0.853731
2200	600	1000	7	MFSPMAP	0.01	32	moment	yes	no	no	0.6	0.853731
2200	50	1000	7	MFSPMAP	0.0005	64	adam	no	no	no	0.8	0.853731
1400	50	1000	7	MFSPMAP	0.01	64	moment	no	no	no	0.8	0.853731
1400	50	1000	7	MFSPMAP	0.01	64	moment	yes	no	no	0.8	0.853731
600	25	1000	7	MFSPMAP	0.01	64	moment	yes	no	no	0.8	0.853731
600	400	1000	7	MFSPMAP	0.001	32	moment	no	yes	yes	0.6	0.853659
2200	600	1000	7	MFSPMAP	0.0005	32	moment	yes	yes	yes	0.6	0.853659
1400	50	1000	7	MFSPMAP	0.0005	32	adam	no	no	yes	0.8	0.853659
1400	50	1000	7	MFSPMAP	0.0005	64	adam	no	no	yes	0.8	0.853026
600	25	1000	7	MFSPMAP	0.01	64	moment	yes	no	no	0.6	0.853026
1400	50	1000	7	MFSPMAP	0.001	32	moment	yes	no	no	0.8	0.853026
600	100	1000	7	MFSPMAP	0.01	32	moment	yes	no	no	0.8	0.853026
2200	50	1000	7	MFSPMAP	0.001	64	moment	yes	yes	yes	0.8	0.852941
2200	600	1000	7	MFSPMAP	0.001	64	moment	yes	yes	no	0.8	0.852941
1400	10	1000	7	MFSPMAP	0.1	64	moment	no	yes	no	0.8	0.852941
600	100	1000	7	MFSPMAP	0.01	64	moment	yes	no	yes	0.6	0.852941
600	400	1000	7	MFSPMAP	0.001	32	rms	yes	no	yes	0.8	0.852941
2200	25	1000	7	MFSPMAP	0.01	32	moment	yes	no	yes	0.8	0.852941
600	25	1000	7	MFSPMAP	0.01	32	moment	no	no	yes	0.8	0.852941
2200	50	1000	7	MFSPMAP	0.001	32	moment	no	no	no	0.6	0.852941
2200	600	1000	7	MFSPMAP	0.01	32	moment	yes	no	no	0.8	0.852941
600	100	1000	7	MFSPMAP	0.1	64	moment	no	no	no	0.8	0.852941
2200	50	1000	7	MFSPMAP	0.001	64	adam	yes	yes	yes	0.8	0.852853
600	100	1000	7	MFSPMAP	0.001	64	moment	yes	no	yes	0.6	0.852853
2200	50	1000	7	MFSPMAP	0.01	64	moment	yes	no	yes	0.6	0.852853
2200	600	1000	7	MFSPMAP	0.0005	32	rms	no	no	yes	0.8	0.852853
600	100	1000	7	MFSPMAP	0.01	64	moment	yes	no	yes	0.8	0.852853
600	50	1000	7	MFSPMAP	0.001	64	moment	yes	no	no	0.8	0.852853
1400	50	1000	7	MFSPMAP	0.0005	32	moment	yes	no	yes	0.6	0.852761
2200	1400	1000	7	MFSPMAP	0.01	64	moment	no	no	yes	0.6	0.852761
2200	600	1000	7	MFSPMAP	0.001	64	moment	yes	no	yes	0.8	0.852761
2200	25	1000	7	MFSPMAP	0.001	32	moment	no	yes	no	0.8	0.852665
1400	10	1000	7	MFSPMAP	0.01	32	moment	yes	no	no	0.6	0.852564
600	400	1000	7	MFSPMAP	0.001	32	moment	yes	yes	yes	0.8	0.852273
2200	200	1000	7	MFSPMAP	0.01	64	moment	no	yes	no	0.6	0.852273
2200	600	1000	7	MFSPMAP	0.001	32	moment	no	yes	no	0.8	0.852273
2200	200	1000	7	MFSPMAP	0.01	64	moment	no	no	yes	0.8	0.852273
2200	200	1000	7	MFSPMAP	0.0005	32	moment	no	yes	yes	0.6	0.852174
2200	200	1000	7	MFSPMAP	0.001	32	moment	no	yes	yes	0.8	0.852174
1400	50	1000	7	MFSPMAP	0.0005	32	moment	yes	yes	yes	0.8	0.852174
200	25	1000	7	MFSPMAP	0.0005	32	rms	yes	no	yes	0.8	0.852174
200	25	1000	7	MFSPMAP	0.01	32	moment	no	no	yes	0.8	0.852174
600	25	1000	7	MFSPMAP	0.0005	32	adam	yes	no	no	0.8	0.852174
2200	600	1000	7	MFSPMAP	0.01	32	moment	no	yes	no	0.6	0.852071
600	400	1000	7	MFSPMAP	0.001	32	moment	yes	yes	no	0.8	0.852071
600	400	1000	7	MFSPMAP	0.1	64	moment	yes	yes	no	0.8	0.852071
200	25	1000	7	MFSPMAP	0.001	64	adam	no	no	yes	0.8	0.852071
2200	25	1000	7	MFSPMAP	0.001	64	moment	no	no	no	0.6	0.852071
600	400	1000	7	MFSPMAP	0.01	64	moment	yes	no	no	0.6	0.852071
2200	1400	1000	7	MFSPMAP	0.01	32	moment	yes	no	no	0.8	0.852071
600	400	1000	7	MFSPMAP	0.01	64	moment	yes	yes	yes	0.8	0.851964
1400	50	1000	7	MFSPMAP	0.001	32	moment	yes	yes	no	0.6	0.851964
2200	1400	1000	7	MFSPMAP	0.0005	64	moment	no	yes	no	0.8	0.851964
2200	600	1000	7	MFSPMAP	0.0005	64	moment	yes	no	yes	0.8	0.851964
2200	1400	1000	7	MFSPMAP	0.001	32	moment	no	no	no	0.8	0.851964
2200	25	1000	7	MFSPMAP	0.01	32	moment	no	no	no	0.8	0.851964
100	10	1000	7	MFSPMAP	0.001	64	rms	no	yes	yes	0.8	0.851852
2200	200	1000	7	MFSPMAP	0.001	64	moment	yes	yes	yes	0.8	0.851852
600	25	1000	7	MFSPMAP	0.001	32	moment	no	yes	no	0.8	0.851852
600	100	1000	7	MFSPMAP	0.001	32	moment	yes	no	no	0.6	0.851852
600	50	1000	7	MFSPMAP	0.001	32	moment	no	no	yes	0.6	0.851735
1400	50	1000	7	MFSPMAP	0.0005	32	moment	yes	no	no	0.8	0.851735
1400	10	1000	7	MFSPMAP	0.0005	32	moment	no	no	yes	0.8	0.851613
600	50	1000	7	MFSPMAP	0.001	32	moment	yes	no	yes	0.8	0.851429
100	10	1000	7	MFSPMAP	0.1	64	moment	no	yes	yes	0.8	0.851312
600	100	1000	7	MFSPMAP	0.0005	32	moment	yes	no	yes	0.6	0.851312
2200	25	1000	7	MFSPMAP	0.01	64	moment	no	no	yes	0.6	0.851312
600	100	1000	7	MFSPMAP	0.001	32	moment	yes	no	yes	0.6	0.85119
2200	50	1000	7	MFSPMAP	0.001	32	moment	no	no	yes	0.6	0.85119
2200	50	1000	7	MFSPMAP	0.01	32	moment	yes	no	no	0.6	0.85119
400	10	1000	7	MFSPMAP	0.0005	64	rms	yes	no	no	0.8	0.85119
600	50	1000	7	MFSPMAP	0.01	64	moment	no	yes	yes	0.6	0.851064
2200	50	1000	7	MFSPMAP	0.001	64	moment	no	yes	no	0.8	0.851064
2200	200	1000	7	MFSPMAP	0.001	32	moment	no	no	yes	0.8	0.851064
200	25	1000	7	MFSPMAP	0.0005	64	rms	no	no	yes	0.8	0.851064
1400	50	1000	7	MFSPMAP	0.01	32	moment	yes	no	no	0.6	0.851064
2200	50	1000	7	MFSPMAP	0.001	32	moment	no	no	no	0.8	0.851064
2200	200	1000	7	MFSPMAP	0.001	64	moment	no	no	no	0.8	0.851064
400	10	1000	7	MFSPMAP	0.0005	32	adam	yes	no	no	0.8	0.851064
600	100	1000	7	MFSPMAP	0.0005	32	moment	no	yes	no	0.8	0.850932
200	25	1000	7	MFSPMAP	0.01	32	moment	no	no	no	0.6	0.850932
25	10	1000	7	MFSPMAP	0.01	32	moment	no	no	no	0.6	0.850932
2200	25	1000	7	MFSPMAP	0.001	32	moment	yes	yes	no	0.6	0.850794
400	10	1000	7	MFSPMAP	0.001	64	rms	no	no	no	0.8	0.850794
2200	600	1000	7	MFSPMAP	0.001	64	moment	no	no	yes	0.6	0.850704
100	10	1000	7	MFSPMAP	0.0005	32	rms	yes	yes	yes	0.8	0.850575
2200	1400	1000	7	MFSPMAP	0.0005	32	moment	no	no	yes	0.8	0.850575
2200	1400	1000	7	MFSPMAP	0.001	32	moment	yes	no	no	0.8	0.850575
600	50	1000	7	MFSPMAP	0.0005	32	moment	yes	no	no	0.8	0.850575
2200	50	1000	7	MFSPMAP	0.001	64	moment	no	yes	yes	0.8	0.85044
2200	600	1000	7	MFSPMAP	0.001	32	moment	no	yes	no	0.6	0.85044
200	25	1000	7	MFSPMAP	0.0005	32	adam	no	yes	no	0.6	0.85044
2200	1400	1000	7	MFSPMAP	0.0005	32	moment	yes	yes	no	0.8	0.85044
1400	50	1000	7	MFSPMAP	0.01	64	moment	no	no	yes	0.6	0.85044
600	400	1000	7	MFSPMAP	0.01	32	moment	no	no	yes	0.8	0.85044
600	100	1000	7	MFSPMAP	0.01	32	moment	yes	no	yes	0.8	0.85044
600	400	1000	7	MFSPMAP	0.001	32	moment	yes	no	no	0.6	0.85044
600	50	1000	7	MFSPMAP	0.01	32	moment	no	no	no	0.6	0.85044
2200	600	1000	7	MFSPMAP	0.001	32	moment	yes	yes	yes	0.6	0.850299
600	100	1000	7	MFSPMAP	0.001	32	moment	no	yes	yes	0.8	0.850299
2200	50	1000	7	MFSPMAP	0.001	32	moment	no	yes	yes	0.8	0.850299
200	25	1000	7	MFSPMAP	0.001	32	moment	yes	yes	no	0.6	0.850299
600	100	1000	7	MFSPMAP	0.001	32	moment	no	yes	no	0.6	0.850299
2200	600	1000	7	MFSPMAP	0.01	64	moment	yes	yes	no	0.6	0.850299
2200	200	1000	7	MFSPMAP	0.1	32	moment	yes	yes	no	0.6	0.850299
2200	50	1000	7	MFSPMAP	0.001	32	moment	yes	yes	no	0.6	0.850153
2200	50	1000	7	MFSPMAP	0.01	32	moment	yes	no	yes	0.6	0.850153
600	400	1000	7	MFSPMAP	0.001	64	moment	no	no	yes	0.8	0.850153
100	10	1000	7	MFSPMAP	0.01	32	moment	yes	no	yes	0.8	0.850153
200	25	1000	7	MFSPMAP	0.01	64	moment	no	no	yes	0.8	0.850153
2200	200	1000	7	MFSPMAP	0.001	64	moment	yes	yes	no	0.8	0.85
2200	600	1000	7	MFSPMAP	0.001	64	moment	yes	no	no	0.8	0.85
2200	1400	1000	7	MFSPMAP	0.0005	64	moment	no	no	no	0.8	0.85
2200	50	1000	7	MFSPMAP	0.0005	64	adam	no	yes	no	0.8	0.849858
1400	50	1000	7	MFSPMAP	0.01	32	moment	yes	no	no	0.8	0.849858
600	100	1000	7	MFSPMAP	0.01	64	moment	yes	no	no	0.8	0.849711
200	25	1000	7	MFSPMAP	0.1	32	moment	no	yes	yes	0.8	0.849558
2200	50	1000	7	MFSPMAP	0.0005	64	moment	no	yes	no	0.8	0.849558
200	25	1000	7	MFSPMAP	0.001	64	adam	yes	no	no	0.8	0.849558
1400	50	1000	7	MFSPMAP	0.0005	64	moment	yes	no	no	0.8	0.849558
2200	50	1000	7	MFSPMAP	0.01	64	moment	no	no	no	0.8	0.849558
200	25	1000	7	MFSPMAP	0.001	32	moment	no	yes	yes	0.6	0.849398
2200	600	1000	7	MFSPMAP	0.01	64	moment	yes	yes	yes	0.6	0.849398
2200	1400	1000	7	MFSPMAP	0.0005	32	moment	yes	yes	yes	0.8	0.849398
2200	25	1000	7	MFSPMAP	0.0005	32	moment	yes	yes	yes	0.8	0.849398
2200	200	1000	7	MFSPMAP	0.0005	64	moment	no	yes	no	0.6	0.849398
2200	50	1000	7	MFSPMAP	0.001	32	moment	no	yes	no	0.8	0.849398
600	400	1000	7	MFSPMAP	0.0005	64	adam	yes	no	yes	0.6	0.849398
2200	25	1000	7	MFSPMAP	0.0005	64	adam	yes	no	yes	0.8	0.849398
200	25	1000	7	MFSPMAP	0.001	32	moment	no	no	no	0.6	0.849398
1400	50	1000	7	MFSPMAP	0.001	64	moment	yes	no	no	0.6	0.849398
2200	600	1000	7	MFSPMAP	0.001	64	moment	no	yes	yes	0.8	0.849231
1400	10	1000	7	MFSPMAP	0.1	32	moment	no	yes	no	0.8	0.849231
200	25	1000	7	MFSPMAP	0.001	32	moment	no	no	yes	0.6	0.849231
2200	50	1000	7	MFSPMAP	0.01	32	moment	no	no	yes	0.6	0.849231
600	100	1000	7	MFSPMAP	0.001	64	adam	yes	no	yes	0.8	0.849231
2200	50	1000	7	MFSPMAP	0.001	32	moment	no	no	yes	0.8	0.849231
600	400	1000	7	MFSPMAP	0.001	32	moment	no	no	no	0.8	0.849231
1400	50	1000	7	MFSPMAP	0.001	64	moment	yes	no	no	0.8	0.849231
1400	50	1000	7	MFSPMAP	0.01	32	moment	no	no	no	0.8	0.849231
600	100	1000	7	MFSPMAP	0.01	32	moment	no	no	yes	0.6	0.849162
600	100	1000	7	MFSPMAP	0.0005	32	moment	yes	no	yes	0.8	0.849003
100	10	1000	7	MFSPMAP	0.001	64	adam	yes	no	yes	0.8	0.848875
600	50	1000	7	MFSPMAP	0.001	64	moment	yes	no	no	0.6	0.848875
1400	50	1000	7	MFSPMAP	0.0005	64	adam	no	yes	no	0.8	0.848837
600	100	1000	7	MFSPMAP	0.001	32	moment	no	yes	yes	0.6	0.848665
600	100	1000	7	MFSPMAP	0.0005	32	adam	yes	yes	yes	0.6	0.848665
600	50	1000	7	MFSPMAP	0.001	32	moment	yes	yes	no	0.6	0.848665
1400	50	1000	7	MFSPMAP	0.001	32	moment	no	yes	no	0.8	0.848665
1400	10	1000	7	MFSPMAP	0.0005	64	rms	no	yes	no	0.8	0.848665
1400	50	1000	7	MFSPMAP	0.001	64	moment	yes	no	yes	0.6	0.848665
2200	200	1000	7	MFSPMAP	0.0005	64	moment	yes	no	yes	0.8	0.848665
600	25	1000	4	MFSPMAP	0.0005	32	rms	no	no	yes	0.8	0.848485
2200	200	1000	4	MFSPMAP	0.1	32	moment	no	no	no	0.6	0.848485
600	400	1000	7	MFSPMAP	0.01	64	moment	no	yes	yes	0.8	0.848485
600	100	1000	7	MFSPMAP	0.001	32	moment	yes	yes	no	0.6	0.848485
2200	50	1000	7	MFSPMAP	0.01	64	moment	no	yes	no	0.6	0.848485
600	100	1000	7	MFSPMAP	0.0005	32	adam	yes	no	yes	0.8	0.848485
2200	50	1000	7	MFSPMAP	0.01	32	moment	no	no	yes	0.8	0.848485
600	50	1000	7	MFSPMAP	0.001	64	moment	no	no	no	0.8	0.848485
600	100	1000	7	MFSPMAP	0.0005	32	rms	yes	no	no	0.8	0.848485
600	25	1000	7	MFSPMAP	0.01	32	moment	yes	yes	yes	0.6	0.848297
600	25	1000	7	MFSPMAP	0.001	64	moment	yes	yes	yes	0.8	0.848297
2200	50	1000	7	MFSPMAP	0.01	64	moment	no	no	yes	0.6	0.848297
600	50	1000	7	MFSPMAP	0.0005	32	moment	no	no	yes	0.8	0.848297
600	25	1000	7	MFSPMAP	0.0005	32	moment	yes	no	yes	0.8	0.848297
2200	25	1000	7	MFSPMAP	0.01	32	moment	no	no	no	0.6	0.848297
100	10	1000	7	MFSPMAP	0.01	32	moment	yes	no	yes	0.6	0.848101
1400	50	1000	7	MFSPMAP	0.001	64	rms	no	yes	yes	0.8	0.847953
2200	50	1000	7	MFSPMAP	0.001	64	moment	yes	yes	no	0.6	0.847953
1400	10	1000	7	MFSPMAP	0.01	64	moment	no	yes	no	0.8	0.847953
2200	200	1000	7	MFSPMAP	0.01	64	moment	no	yes	no	0.8	0.847953
2200	1400	1000	7	MFSPMAP	0.001	32	moment	yes	no	yes	0.6	0.847953
600	100	1000	7	MFSPMAP	0.001	32	moment	no	no	yes	0.8	0.847953
2200	25	1000	7	MFSPMAP	0.0005	32	rms	no	no	yes	0.8	0.847953
2200	600	1000	7	MFSPMAP	0.0005	32	rms	yes	yes	yes	0.6	0.847761
2200	600	1000	7	MFSPMAP	0.0005	32	moment	yes	yes	yes	0.8	0.847761
2200	25	1000	7	MFSPMAP	0.001	32	moment	no	yes	no	0.6	0.847761
400	10	1000	7	MFSPMAP	0.0005	64	rms	no	yes	no	0.6	0.847761
600	400	1000	7	MFSPMAP	0.001	32	moment	yes	no	yes	0.8	0.847761
2200	600	1000	7	MFSPMAP	0.001	64	moment	no	no	no	0.6	0.847761
600	50	1000	7	MFSPMAP	0.0005	64	adam	no	no	no	0.6	0.847761
200	25	1000	7	MFSPMAP	0.0005	32	adam	no	yes	yes	0.8	0.847561
600	25	1000	7	MFSPMAP	0.0005	64	adam	yes	yes	yes	0.8	0.847561
2200	50	1000	7	MFSPMAP	0.001	32	moment	no	yes	no	0.6	0.847561
25	10	1000	7	MFSPMAP	0.0005	32	rms	yes	yes	no	0.8	0.847561
2200	50	1000	7	MFSPMAP	0.0005	64	moment	yes	yes	no	0.8	0.847561
25	10	1000	7	MFSPMAP	0.0005	64	rms	yes	no	yes	0.8	0.847561
2200	600	1000	7	MFSPMAP	0.0005	32	moment	yes	no	yes	0.8	0.847561
2200	200	1000	7	MFSPMAP	0.0005	64	moment	no	no	no	0.6	0.847561
2200	200	1000	7	MFSPMAP	0.01	32	moment	yes	no	no	0.6	0.847561
100	10	1000	7	MFSPMAP	0.001	32	moment	yes	no	no	0.8	0.847561
1400	50	1000	7	MFSPMAP	0.001	64	moment	no	no	no	0.8	0.847561
600	400	1000	7	MFSPMAP	0.01	32	moment	no	no	no	0.8	0.847561
600	50	1000	7	MFSPMAP	0.0005	32	moment	no	yes	yes	0.8	0.847352
600	50	1000	7	MFSPMAP	0.1	64	moment	yes	yes	yes	0.8	0.847352
200	25	1000	7	MFSPMAP	0.01	32	moment	no	yes	yes	0.6	0.847262
600	50	1000	7	MFSPMAP	0.0005	32	adam	yes	yes	no	0.8	0.847262
600	100	1000	7	MFSPMAP	0.0005	64	adam	yes	yes	no	0.8	0.847262
2200	1400	1000	7	MFSPMAP	0.0005	32	moment	no	yes	no	0.8	0.847262
600	400	1000	7	MFSPMAP	0.001	32	moment	no	no	yes	0.6	0.847262
600	400	1000	7	MFSPMAP	0.001	64	rms	yes	yes	yes	0.6	0.847059
600	100	1000	7	MFSPMAP	0.001	64	rms	no	yes	yes	0.8	0.847059
200	25	1000	7	MFSPMAP	0.0005	64	rms	yes	no	yes	0.8	0.847059
2200	200	1000	7	MFSPMAP	0.001	64	moment	yes	no	no	0.8	0.847059
2200	200	1000	7	MFSPMAP	0.01	32	moment	no	yes	yes	0.6	0.846847
400	10	1000	7	MFSPMAP	0.1	32	moment	no	yes	yes	0.8	0.846847
2200	25	1000	7	MFSPMAP	0.01	64	moment	yes	no	yes	0.6	0.846847
100	10	1000	7	MFSPMAP	0.001	32	adam	no	no	no	0.8	0.846847
2200	600	1000	7	MFSPMAP	0.001	64	moment	no	yes	no	0.6	0.846797
2200	200	1000	7	MFSPMAP	0.0005	64	moment	yes	yes	yes	0.8	0.846626
600	400	1000	7	MFSPMAP	0.001	32	moment	no	yes	no	0.6	0.846626
2200	50	1000	7	MFSPMAP	0.0005	32	moment	yes	yes	no	0.6	0.846626
600	400	1000	7	MFSPMAP	0.01	64	moment	no	yes	no	0.6	0.846626
200	25	1000	7	MFSPMAP	0.0005	64	adam	yes	no	yes	0.6	0.846626
1400	50	1000	7	MFSPMAP	0.001	64	moment	yes	no	yes	0.8	0.846626
600	25	1000	7	MFSPMAP	0.001	32	moment	yes	no	no	0.6	0.846626
2200	600	1000	7	MFSPMAP	0.001	64	moment	yes	no	no	0.6	0.846626
2200	50	1000	7	MFSPMAP	0.001	64	adam	no	no	no	0.8	0.846626
600	50	1000	7	MFSPMAP	0.001	32	moment	yes	yes	yes	0.6	0.846591
600	25	1000	7	MFSPMAP	0.001	32	adam	yes	yes	yes	0.8	0.846591
600	100	1000	7	MFSPMAP	0.0005	64	moment	no	no	no	0.8	0.846591
600	100	1000	7	MFSPMAP	0.001	64	moment	yes	yes	yes	0.6	0.846395
1400	50	1000	7	MFSPMAP	0.0005	32	moment	no	yes	yes	0.6	0.846395
2200	1400	1000	7	MFSPMAP	0.1	64	moment	yes	yes	no	0.6	0.846395
2200	200	1000	7	MFSPMAP	0.0005	64	rms	no	yes	yes	0.8	0.846377
600	50	1000	7	MFSPMAP	0.001	32	moment	yes	yes	no	0.8	0.846377
2200	25	1000	7	MFSPMAP	0.001	32	moment	no	no	yes	0.6	0.846377
2200	200	1000	7	MFSPMAP	0.0005	32	moment	no	no	yes	0.8	0.846377
600	400	1000	4	MFSPMAP	0.001	32	rms	no	yes	yes	0.6	0.846154
2200	600	1000	4	MFSPMAP	0.001	32	moment	yes	yes	yes	0.6	0.846154
2200	200	1000	4	MFSPMAP	0.001	64	moment	no	yes	yes	0.6	0.846154
600	25	1000	4	MFSPMAP	0.0005	64	adam	yes	yes	yes	0.6	0.846154
1400	50	1000	4	MFSPMAP	0.01	64	rms	no	yes	yes	0.6	0.846154
600	50	1000	4	MFSPMAP	0.01	64	rms	no	yes	yes	0.6	0.846154
600	50	1000	4	MFSPMAP	0.01	32	moment	yes	yes	yes	0.6	0.846154
600	400	1000	4	MFSPMAP	0.01	32	moment	yes	yes	yes	0.6	0.846154
600	100	1000	4	MFSPMAP	0.01	32	moment	no	yes	yes	0.6	0.846154
2200	200	1000	4	MFSPMAP	0.01	32	moment	no	yes	yes	0.6	0.846154
2200	600	1000	4	MFSPMAP	0.01	32	moment	no	yes	yes	0.6	0.846154
600	25	1000	4	MFSPMAP	0.01	32	moment	yes	yes	yes	0.6	0.846154
1400	50	1000	4	MFSPMAP	0.01	64	moment	no	yes	yes	0.6	0.846154
600	50	1000	4	MFSPMAP	0.01	64	moment	no	yes	yes	0.6	0.846154
600	400	1000	4	MFSPMAP	0.01	64	moment	yes	yes	yes	0.6	0.846154
600	400	1000	4	MFSPMAP	0.01	64	moment	no	yes	yes	0.6	0.846154
2200	25	1000	4	MFSPMAP	0.01	64	moment	yes	yes	yes	0.6	0.846154
2200	50	1000	4	MFSPMAP	0.01	64	moment	yes	yes	yes	0.6	0.846154
1400	50	1000	4	MFSPMAP	0.1	32	moment	no	yes	yes	0.6	0.846154
1400	50	1000	4	MFSPMAP	0.1	64	moment	no	yes	yes	0.6	0.846154
2200	200	1000	4	MFSPMAP	0.1	64	moment	no	yes	yes	0.6	0.846154
2200	200	1000	4	MFSPMAP	0.1	64	moment	yes	yes	yes	0.6	0.846154
600	25	1000	4	MFSPMAP	0.1	64	moment	yes	yes	yes	0.6	0.846154
600	400	1000	4	MFSPMAP	0.001	32	moment	no	yes	yes	0.8	0.846154
600	100	1000	4	MFSPMAP	0.001	32	moment	yes	yes	yes	0.8	0.846154
2200	1400	1000	4	MFSPMAP	0.001	32	moment	no	yes	yes	0.8	0.846154
2200	50	1000	4	MFSPMAP	0.001	32	moment	yes	yes	yes	0.8	0.846154
1400	50	1000	4	MFSPMAP	0.001	64	moment	no	yes	yes	0.8	0.846154
600	400	1000	4	MFSPMAP	0.0005	32	adam	no	yes	yes	0.8	0.846154
600	400	1000	4	MFSPMAP	0.0005	64	adam	yes	yes	yes	0.8	0.846154
25	10	1000	4	MFSPMAP	0.0005	64	rms	no	yes	yes	0.8	0.846154
2200	200	1000	4	MFSPMAP	0.0005	32	moment	no	yes	yes	0.8	0.846154
2200	1400	1000	4	MFSPMAP	0.0005	32	moment	no	yes	yes	0.8	0.846154
600	400	1000	4	MFSPMAP	0.0005	64	moment	no	yes	yes	0.8	0.846154
2200	600	1000	4	MFSPMAP	0.0005	64	moment	no	yes	yes	0.8	0.846154
600	25	1000	4	MFSPMAP	0.01	64	adam	no	yes	yes	0.8	0.846154
200	25	1000	4	MFSPMAP	0.01	32	moment	yes	yes	yes	0.8	0.846154
600	100	1000	4	MFSPMAP	0.01	32	moment	yes	yes	yes	0.8	0.846154
2200	200	1000	4	MFSPMAP	0.01	32	moment	no	yes	yes	0.8	0.846154
2200	600	1000	4	MFSPMAP	0.01	32	moment	yes	yes	yes	0.8	0.846154
2200	600	1000	4	MFSPMAP	0.01	32	moment	no	yes	yes	0.8	0.846154
200	25	1000	4	MFSPMAP	0.01	64	moment	no	yes	yes	0.8	0.846154
600	50	1000	4	MFSPMAP	0.01	64	moment	no	yes	yes	0.8	0.846154
2200	200	1000	4	MFSPMAP	0.01	64	moment	yes	yes	yes	0.8	0.846154
2200	1400	1000	4	MFSPMAP	0.01	64	moment	no	yes	yes	0.8	0.846154
2200	1400	1000	4	MFSPMAP	0.01	64	moment	yes	yes	yes	0.8	0.846154
2200	50	1000	4	MFSPMAP	0.01	64	moment	no	yes	yes	0.8	0.846154
2200	600	1000	4	MFSPMAP	0.01	64	moment	no	yes	yes	0.8	0.846154
2200	200	1000	4	MFSPMAP	0.1	32	moment	yes	yes	yes	0.8	0.846154
600	400	1000	4	MFSPMAP	0.1	64	moment	yes	yes	yes	0.8	0.846154
600	100	1000	4	MFSPMAP	0.1	64	moment	yes	yes	yes	0.8	0.846154
2200	25	1000	4	MFSPMAP	0.1	64	moment	no	yes	yes	0.8	0.846154
600	25	1000	4	MFSPMAP	0.001	32	adam	no	yes	no	0.6	0.846154
2200	600	1000	4	MFSPMAP	0.001	32	rms	no	yes	no	0.6	0.846154
2200	1400	1000	4	MFSPMAP	0.001	64	rms	no	yes	no	0.6	0.846154
2200	1400	1000	4	MFSPMAP	0.0005	32	rms	no	yes	no	0.6	0.846154
2200	200	1000	4	MFSPMAP	0.0005	32	moment	yes	yes	no	0.6	0.846154
100	10	1000	4	MFSPMAP	0.01	64	rms	no	yes	no	0.6	0.846154
2200	200	1000	4	MFSPMAP	0.01	32	moment	yes	yes	no	0.6	0.846154
2200	25	1000	4	MFSPMAP	0.01	32	moment	yes	yes	no	0.6	0.846154
2200	1400	1000	4	MFSPMAP	0.01	32	moment	no	yes	no	0.6	0.846154
2200	1400	1000	4	MFSPMAP	0.01	32	moment	yes	yes	no	0.6	0.846154
600	25	1000	4	MFSPMAP	0.01	32	moment	no	yes	no	0.6	0.846154
200	25	1000	4	MFSPMAP	0.01	64	moment	yes	yes	no	0.6	0.846154
600	50	1000	4	MFSPMAP	0.01	64	moment	no	yes	no	0.6	0.846154
600	100	1000	4	MFSPMAP	0.01	64	moment	no	yes	no	0.6	0.846154
2200	600	1000	4	MFSPMAP	0.01	64	moment	yes	yes	no	0.6	0.846154
2200	50	1000	4	MFSPMAP	0.01	64	moment	yes	yes	no	0.6	0.846154
600	50	1000	4	MFSPMAP	0.1	64	moment	no	yes	no	0.6	0.846154
2200	200	1000	4	MFSPMAP	0.1	64	moment	no	yes	no	0.6	0.846154
200	25	1000	4	MFSPMAP	0.001	32	moment	no	yes	no	0.8	0.846154
2200	50	1000	4	MFSPMAP	0.001	32	moment	no	yes	no	0.8	0.846154
1400	50	1000	4	MFSPMAP	0.001	64	moment	no	yes	no	0.8	0.846154
2200	200	1000	4	MFSPMAP	0.001	64	moment	no	yes	no	0.8	0.846154
2200	600	1000	4	MFSPMAP	0.001	64	moment	no	yes	no	0.8	0.846154
2200	600	1000	4	MFSPMAP	0.0005	32	rms	yes	yes	no	0.8	0.846154
600	100	1000	4	MFSPMAP	0.0005	64	moment	yes	yes	no	0.8	0.846154
2200	1400	1000	4	MFSPMAP	0.0005	64	moment	no	yes	no	0.8	0.846154
600	50	1000	4	MFSPMAP	0.01	32	adam	yes	yes	no	0.8	0.846154
600	100	1000	4	MFSPMAP	0.01	32	rms	no	yes	no	0.8	0.846154
600	100	1000	4	MFSPMAP	0.01	64	rms	no	yes	no	0.8	0.846154
2200	50	1000	4	MFSPMAP	0.01	32	moment	no	yes	no	0.8	0.846154
200	25	1000	4	MFSPMAP	0.01	64	moment	no	yes	no	0.8	0.846154
600	50	1000	4	MFSPMAP	0.01	64	moment	yes	yes	no	0.8	0.846154
2200	200	1000	4	MFSPMAP	0.01	64	moment	no	yes	no	0.8	0.846154
2200	1400	1000	4	MFSPMAP	0.01	64	moment	yes	yes	no	0.8	0.846154
200	25	1000	4	MFSPMAP	0.1	32	moment	no	yes	no	0.8	0.846154
600	25	1000	4	MFSPMAP	0.1	32	moment	yes	yes	no	0.8	0.846154
2200	50	1000	4	MFSPMAP	0.1	64	moment	no	yes	no	0.8	0.846154
1400	10	1000	4	MFSPMAP	0.001	32	adam	no	no	yes	0.6	0.846154
600	400	1000	4	MFSPMAP	0.001	32	rms	yes	no	yes	0.6	0.846154
2200	200	1000	4	MFSPMAP	0.001	32	rms	yes	no	yes	0.6	0.846154
600	400	1000	4	MFSPMAP	0.001	32	moment	no	no	yes	0.6	0.846154
2200	1400	1000	4	MFSPMAP	0.001	32	moment	no	no	yes	0.6	0.846154
2200	25	1000	4	MFSPMAP	0.001	32	moment	yes	no	yes	0.6	0.846154
2200	50	1000	4	MFSPMAP	0.001	32	moment	yes	no	yes	0.6	0.846154
600	25	1000	4	MFSPMAP	0.0005	32	adam	yes	no	yes	0.6	0.846154
1400	50	1000	4	MFSPMAP	0.0005	64	adam	yes	no	yes	0.6	0.846154
2200	25	1000	4	MFSPMAP	0.0005	64	adam	no	no	yes	0.6	0.846154
2200	600	1000	4	MFSPMAP	0.0005	32	rms	yes	no	yes	0.6	0.846154
400	10	1000	4	MFSPMAP	0.0005	64	rms	no	no	yes	0.6	0.846154
600	50	1000	4	MFSPMAP	0.0005	32	moment	no	no	yes	0.6	0.846154
2200	50	1000	4	MFSPMAP	0.0005	32	moment	no	no	yes	0.6	0.846154
2200	200	1000	4	MFSPMAP	0.01	32	moment	no	no	yes	0.6	0.846154
2200	25	1000	4	MFSPMAP	0.01	32	moment	yes	no	yes	0.6	0.846154
2200	50	1000	4	MFSPMAP	0.01	32	moment	no	no	yes	0.6	0.846154
2200	50	1000	4	MFSPMAP	0.01	32	moment	yes	no	yes	0.6	0.846154
2200	600	1000	4	MFSPMAP	0.01	32	moment	yes	no	yes	0.6	0.846154
600	50	1000	4	MFSPMAP	0.01	64	moment	yes	no	yes	0.6	0.846154
600	400	1000	4	MFSPMAP	0.1	32	moment	no	no	yes	0.6	0.846154
2200	600	1000	4	MFSPMAP	0.1	32	moment	yes	no	yes	0.6	0.846154
2200	1400	1000	4	MFSPMAP	0.1	64	moment	yes	no	yes	0.6	0.846154
2200	200	1000	4	MFSPMAP	0.1	64	moment	yes	no	yes	0.6	0.846154
2200	600	1000	4	MFSPMAP	0.1	64	moment	no	no	yes	0.6	0.846154
2200	50	1000	4	MFSPMAP	0.001	32	rms	no	no	yes	0.8	0.846154
2200	25	1000	4	MFSPMAP	0.001	64	rms	yes	no	yes	0.8	0.846154
600	400	1000	4	MFSPMAP	0.001	32	moment	yes	no	yes	0.8	0.846154
2200	200	1000	4	MFSPMAP	0.001	32	moment	yes	no	yes	0.8	0.846154
600	50	1000	4	MFSPMAP	0.001	64	moment	yes	no	yes	0.8	0.846154
2200	600	1000	4	MFSPMAP	0.001	64	moment	yes	no	yes	0.8	0.846154
2200	600	1000	4	MFSPMAP	0.001	64	moment	no	no	yes	0.8	0.846154
600	100	1000	4	MFSPMAP	0.0005	32	rms	no	no	yes	0.8	0.846154
1400	10	1000	4	MFSPMAP	0.0005	64	rms	no	no	yes	0.8	0.846154
600	400	1000	4	MFSPMAP	0.0005	64	rms	yes	no	yes	0.8	0.846154
2200	50	1000	4	MFSPMAP	0.0005	64	rms	no	no	yes	0.8	0.846154
25	10	1000	4	MFSPMAP	0.0005	32	moment	no	no	yes	0.8	0.846154
1400	50	1000	4	MFSPMAP	0.01	32	moment	yes	no	yes	0.8	0.846154
1400	50	1000	4	MFSPMAP	0.01	32	moment	no	no	yes	0.8	0.846154
600	400	1000	4	MFSPMAP	0.01	32	moment	yes	no	yes	0.8	0.846154
2200	25	1000	4	MFSPMAP	0.01	64	moment	no	no	yes	0.8	0.846154
2200	25	1000	4	MFSPMAP	0.01	64	moment	yes	no	yes	0.8	0.846154
2200	50	1000	4	MFSPMAP	0.01	64	moment	no	no	yes	0.8	0.846154
600	400	1000	4	MFSPMAP	0.1	32	moment	yes	no	yes	0.8	0.846154
600	400	1000	4	MFSPMAP	0.1	32	moment	no	no	yes	0.8	0.846154
2200	600	1000	4	MFSPMAP	0.1	32	moment	yes	no	yes	0.8	0.846154
600	400	1000	4	MFSPMAP	0.1	64	moment	no	no	yes	0.8	0.846154
600	100	1000	4	MFSPMAP	0.1	64	moment	no	no	yes	0.8	0.846154
600	100	1000	4	MFSPMAP	0.1	64	moment	yes	no	yes	0.8	0.846154
2200	200	1000	4	MFSPMAP	0.1	64	moment	no	no	yes	0.8	0.846154
2200	1400	1000	4	MFSPMAP	0.1	64	moment	yes	no	yes	0.8	0.846154
2200	600	1000	4	MFSPMAP	0.1	64	moment	yes	no	yes	0.8	0.846154
2200	200	1000	4	MFSPMAP	0.001	32	adam	yes	no	no	0.6	0.846154
2200	25	1000	4	MFSPMAP	0.001	32	adam	yes	no	no	0.6	0.846154
600	25	1000	4	MFSPMAP	0.001	32	adam	yes	no	no	0.6	0.846154
2200	25	1000	4	MFSPMAP	0.001	64	adam	no	no	no	0.6	0.846154
25	10	1000	4	MFSPMAP	0.001	64	adam	no	no	no	0.6	0.846154
100	10	1000	4	MFSPMAP	0.001	32	rms	no	no	no	0.6	0.846154
2200	1400	1000	4	MFSPMAP	0.001	32	moment	no	no	no	0.6	0.846154
2200	50	1000	4	MFSPMAP	0.0005	32	adam	no	no	no	0.6	0.846154
100	10	1000	4	MFSPMAP	0.0005	64	adam	no	no	no	0.6	0.846154
600	400	1000	4	MFSPMAP	0.0005	32	rms	yes	no	no	0.6	0.846154
2200	200	1000	4	MFSPMAP	0.01	32	moment	no	no	no	0.6	0.846154
2200	25	1000	4	MFSPMAP	0.01	32	moment	yes	no	no	0.6	0.846154
2200	25	1000	4	MFSPMAP	0.01	32	moment	no	no	no	0.6	0.846154
2200	50	1000	4	MFSPMAP	0.01	32	moment	no	no	no	0.6	0.846154
200	25	1000	4	MFSPMAP	0.01	64	moment	yes	no	no	0.6	0.846154
600	50	1000	4	MFSPMAP	0.01	64	moment	yes	no	no	0.6	0.846154
600	100	1000	4	MFSPMAP	0.01	64	moment	no	no	no	0.6	0.846154
2200	50	1000	4	MFSPMAP	0.01	64	moment	yes	no	no	0.6	0.846154
2200	1400	1000	4	MFSPMAP	0.1	32	moment	no	no	no	0.6	0.846154
200	25	1000	4	MFSPMAP	0.1	64	moment	no	no	no	0.6	0.846154
600	400	1000	4	MFSPMAP	0.1	64	moment	yes	no	no	0.6	0.846154
2200	50	1000	4	MFSPMAP	0.1	64	moment	yes	no	no	0.6	0.846154
2200	600	1000	4	MFSPMAP	0.1	64	moment	yes	no	no	0.6	0.846154
600	50	1000	4	MFSPMAP	0.001	32	adam	no	no	no	0.8	0.846154
100	10	1000	4	MFSPMAP	0.001	32	adam	yes	no	no	0.8	0.846154
25	10	1000	4	MFSPMAP	0.001	64	adam	yes	no	no	0.8	0.846154
2200	50	1000	4	MFSPMAP	0.001	32	rms	yes	no	no	0.8	0.846154
2200	600	1000	4	MFSPMAP	0.001	64	rms	no	no	no	0.8	0.846154
2200	200	1000	4	MFSPMAP	0.0005	32	adam	yes	no	no	0.8	0.846154
600	50	1000	4	MFSPMAP	0.0005	64	adam	yes	no	no	0.8	0.846154
25	10	1000	4	MFSPMAP	0.0005	32	rms	yes	no	no	0.8	0.846154
2200	1400	1000	4	MFSPMAP	0.0005	64	moment	no	no	no	0.8	0.846154
600	400	1000	4	MFSPMAP	0.01	32	moment	yes	no	no	0.8	0.846154
600	100	1000	4	MFSPMAP	0.01	32	moment	no	no	no	0.8	0.846154
2200	25	1000	4	MFSPMAP	0.01	32	moment	yes	no	no	0.8	0.846154
2200	50	1000	4	MFSPMAP	0.01	32	moment	yes	no	no	0.8	0.846154
2200	50	1000	4	MFSPMAP	0.01	32	moment	no	no	no	0.8	0.846154
2200	25	1000	4	MFSPMAP	0.01	32	moment	no	no	no	0.8	0.846154
600	25	1000	4	MFSPMAP	0.01	32	moment	yes	no	no	0.8	0.846154
1400	50	1000	4	MFSPMAP	0.01	64	moment	yes	no	no	0.8	0.846154
1400	50	1000	4	MFSPMAP	0.01	64	moment	no	no	no	0.8	0.846154
600	400	1000	4	MFSPMAP	0.1	32	moment	yes	no	no	0.8	0.846154
2200	1400	1000	4	MFSPMAP	0.1	32	moment	no	no	no	0.8	0.846154
2200	25	1000	4	MFSPMAP	0.1	32	moment	no	no	no	0.8	0.846154
2200	600	1000	4	MFSPMAP	0.1	32	moment	no	no	no	0.8	0.846154
1400	50	1000	4	MFSPMAP	0.1	64	moment	no	no	no	0.8	0.846154
600	50	1000	4	MFSPMAP	0.1	64	moment	no	no	no	0.8	0.846154
600	400	1000	4	MFSPMAP	0.1	64	moment	yes	no	no	0.8	0.846154
600	100	1000	4	MFSPMAP	0.1	64	moment	yes	no	no	0.8	0.846154
600	100	1000	4	MFSPMAP	0.1	64	moment	no	no	no	0.8	0.846154
2200	200	1000	4	MFSPMAP	0.1	64	moment	yes	no	no	0.8	0.846154
2200	50	1000	4	MFSPMAP	0.1	64	moment	yes	no	no	0.8	0.846154
2200	600	1000	4	MFSPMAP	0.1	64	moment	no	no	no	0.8	0.846154
2200	200	1000	7	MFSPMAP	0.0005	32	moment	yes	yes	yes	0.6	0.846154
200	25	1000	7	MFSPMAP	0.001	64	moment	no	no	yes	0.6	0.846154
400	10	1000	7	MFSPMAP	0.001	32	moment	yes	no	no	0.6	0.846154
25	10	1000	7	MFSPMAP	0.001	32	moment	no	no	no	0.8	0.846154
600	50	1000	7	MFSPMAP	0.001	64	adam	yes	yes	yes	0.8	0.846154
1400	50	1000	7	MFSPMAP	0.0005	32	moment	no	yes	no	0.6	0.846154
2200	600	1000	7	MFSPMAP	0.1	64	moment	yes	yes	no	0.8	0.846154
2200	50	1000	7	MFSPMAP	0.0005	32	adam	yes	no	yes	0.8	0.846154
600	100	1000	7	MFSPMAP	0.0005	32	rms	yes	no	yes	0.8	0.846154
2200	50	1000	7	MFSPMAP	0.01	32	moment	no	no	no	0.6	0.846154
600	25	1000	7	MFSPMAP	0.01	64	moment	no	no	no	0.6	0.846154
600	25	1000	7	MFSPMAP	0.001	32	moment	yes	yes	yes	0.8	0.845921
2200	600	1000	7	MFSPMAP	0.0005	64	moment	yes	yes	no	0.8	0.845921
600	25	1000	7	MFSPMAP	0.01	64	moment	yes	yes	no	0.8	0.845921
600	25	1000	7	MFSPMAP	0.01	32	moment	yes	no	yes	0.6	0.845921
1400	50	1000	7	MFSPMAP	0.0005	32	moment	no	no	yes	0.8	0.845921
2200	50	1000	7	MFSPMAP	0.001	64	moment	no	no	no	0.6	0.845921
2200	200	1000	7	MFSPMAP	0.0005	32	moment	no	no	no	0.8	0.845921
600	50	1000	7	MFSPMAP	0.001	64	moment	no	yes	yes	0.6	0.845902
200	25	1000	7	MFSPMAP	0.1	64	moment	yes	yes	yes	0.6	0.845714
2200	25	1000	7	MFSPMAP	0.01	32	moment	no	no	yes	0.6	0.845714
2200	200	1000	7	MFSPMAP	0.001	64	moment	yes	yes	yes	0.6	0.845679
2200	600	1000	7	MFSPMAP	0.001	64	moment	yes	yes	yes	0.6	0.845679
600	25	1000	7	MFSPMAP	0.0005	32	rms	yes	yes	no	0.6	0.845679
25	10	1000	7	MFSPMAP	0.0005	32	adam	yes	no	no	0.6	0.845679
600	100	1000	7	MFSPMAP	0.001	32	adam	yes	yes	no	0.8	0.845481
1400	50	1000	7	MFSPMAP	0.001	32	moment	no	no	yes	0.6	0.845481
1400	50	1000	7	MFSPMAP	0.01	64	moment	yes	no	yes	0.6	0.845481
1400	50	1000	7	MFSPMAP	0.001	32	moment	no	no	yes	0.8	0.845481
600	50	1000	7	MFSPMAP	0.01	32	moment	no	no	no	0.8	0.845481
600	400	1000	7	MFSPMAP	0.0005	32	moment	no	no	yes	0.6	0.845426
600	25	1000	7	MFSPMAP	0.001	32	moment	yes	no	yes	0.8	0.845426
400	10	1000	7	MFSPMAP	0.01	64	moment	no	yes	yes	0.6	0.845238
2200	600	1000	7	MFSPMAP	0.001	64	rms	no	yes	yes	0.8	0.845238
600	50	1000	7	MFSPMAP	0.0005	32	adam	no	yes	yes	0.8	0.845238
1400	50	1000	7	MFSPMAP	0.0005	32	moment	no	yes	yes	0.8	0.845238
2200	200	1000	7	MFSPMAP	0.1	64	moment	yes	yes	no	0.6	0.845238
2200	1400	1000	7	MFSPMAP	0.001	64	moment	yes	no	yes	0.8	0.845238
2200	200	1000	7	MFSPMAP	0.0005	32	adam	yes	no	yes	0.8	0.845238
2200	1400	1000	7	MFSPMAP	0.0005	64	moment	no	no	yes	0.8	0.845238
600	100	1000	7	MFSPMAP	0.0005	64	rms	yes	no	no	0.6	0.845238
25	10	1000	7	MFSPMAP	0.0005	32	rms	yes	no	no	0.8	0.845238
2200	1400	1000	7	MFSPMAP	0.0005	32	moment	yes	no	no	0.8	0.845238
1400	50	1000	7	MFSPMAP	0.001	32	moment	yes	yes	yes	0.6	0.844985
1400	50	1000	7	MFSPMAP	0.01	32	moment	no	yes	yes	0.8	0.844985
2200	25	1000	7	MFSPMAP	0.0005	64	adam	no	yes	no	0.6	0.844985
2200	600	1000	7	MFSPMAP	0.001	64	adam	no	yes	no	0.8	0.844985
2200	200	1000	7	MFSPMAP	0.001	64	moment	no	yes	no	0.8	0.844985
1400	50	1000	7	MFSPMAP	0.0005	64	adam	yes	yes	no	0.8	0.844985
2200	25	1000	7	MFSPMAP	0.0005	32	moment	no	yes	no	0.8	0.844985
2200	50	1000	7	MFSPMAP	0.001	64	moment	no	no	yes	0.6	0.844985
2200	200	1000	7	MFSPMAP	0.001	64	moment	yes	no	yes	0.8	0.844985
600	100	1000	7	MFSPMAP	0.0005	64	moment	yes	no	no	0.8	0.844985
600	400	1000	7	MFSPMAP	0.001	32	moment	no	yes	no	0.8	0.844828
2200	200	1000	7	MFSPMAP	0.0005	32	moment	no	yes	no	0.8	0.844828
2200	25	1000	7	MFSPMAP	0.1	32	moment	no	yes	no	0.8	0.844828
2200	1400	1000	7	MFSPMAP	0.001	64	moment	yes	no	yes	0.6	0.844828
2200	200	1000	7	MFSPMAP	0.01	32	moment	no	no	yes	0.6	0.844828
2200	25	1000	7	MFSPMAP	0.01	32	moment	no	no	yes	0.8	0.844828
2200	1400	1000	7	MFSPMAP	0.0005	32	moment	yes	yes	yes	0.6	0.84472
2200	600	1000	7	MFSPMAP	0.0005	32	moment	yes	yes	no	0.6	0.84472
600	50	1000	7	MFSPMAP	0.0005	64	moment	yes	no	yes	0.8	0.84472
2200	25	1000	7	MFSPMAP	0.0005	64	moment	no	no	no	0.8	0.84472
2200	50	1000	7	MFSPMAP	0.0005	64	moment	yes	no	no	0.8	0.84472
2200	600	1000	7	MFSPMAP	0.0005	32	adam	yes	yes	yes	0.8	0.844575
600	50	1000	7	MFSPMAP	0.0005	32	adam	no	yes	no	0.6	0.844575
600	100	1000	7	MFSPMAP	0.01	32	moment	yes	yes	no	0.6	0.844575
200	25	1000	7	MFSPMAP	0.001	32	rms	no	yes	no	0.8	0.844575
100	10	1000	7	MFSPMAP	0.0005	64	adam	yes	no	yes	0.8	0.844575
2200	200	1000	7	MFSPMAP	0.0005	64	rms	no	no	yes	0.8	0.844575
600	25	1000	7	MFSPMAP	0.001	32	moment	yes	no	no	0.8	0.844575
600	400	1000	7	MFSPMAP	0.0005	64	rms	no	no	no	0.8	0.844575
2200	600	1000	7	MFSPMAP	0.001	64	moment	no	yes	yes	0.6	0.844444
1400	50	1000	7	MFSPMAP	0.0005	64	moment	yes	no	yes	0.6	0.844444
2200	1400	1000	7	MFSPMAP	0.01	32	moment	no	yes	yes	0.6	0.844311
2200	25	1000	7	MFSPMAP	0.0005	32	rms	yes	yes	yes	0.8	0.844311
2200	25	1000	7	MFSPMAP	0.0005	64	moment	no	yes	yes	0.8	0.844311
600	400	1000	7	MFSPMAP	0.001	32	moment	yes	yes	no	0.6	0.844311
600	100	1000	7	MFSPMAP	0.001	64	moment	yes	yes	no	0.6	0.844311
1400	50	1000	7	MFSPMAP	0.0005	64	moment	no	yes	no	0.8	0.844311
2200	50	1000	7	MFSPMAP	0.001	64	moment	yes	no	no	0.8	0.844311
600	25	1000	7	MFSPMAP	0.0005	64	rms	yes	yes	no	0.6	0.844193
600	50	1000	7	MFSPMAP	0.0005	32	moment	no	no	no	0.8	0.844193
200	25	1000	7	MFSPMAP	0.001	64	moment	yes	no	yes	0.6	0.844156
2200	25	1000	7	MFSPMAP	0.0005	64	moment	yes	no	yes	0.8	0.844156
25	10	1000	7	MFSPMAP	0.001	64	adam	yes	no	no	0.6	0.844156
2200	50	1000	7	MFSPMAP	0.01	32	moment	no	yes	yes	0.8	0.844037
1400	50	1000	7	MFSPMAP	0.01	64	moment	no	yes	yes	0.8	0.844037
2200	200	1000	7	MFSPMAP	0.0005	32	moment	yes	yes	no	0.6	0.844037
2200	50	1000	7	MFSPMAP	0.0005	32	moment	no	yes	no	0.8	0.844037
100	10	1000	7	MFSPMAP	0.001	32	rms	yes	no	yes	0.6	0.844037
100	10	1000	7	MFSPMAP	0.01	64	moment	yes	no	yes	0.8	0.844037
1400	10	1000	7	MFSPMAP	0.01	32	moment	yes	yes	no	0.8	0.843931
600	100	1000	7	MFSPMAP	0.001	64	moment	no	yes	yes	0.6	0.843854
600	100	1000	7	MFSPMAP	0.001	32	moment	yes	yes	yes	0.6	0.84375
600	100	1000	7	MFSPMAP	0.001	64	moment	yes	yes	yes	0.8	0.84375
100	10	1000	7	MFSPMAP	0.001	64	rms	no	no	no	0.6	0.84375
2200	25	1000	7	MFSPMAP	0.01	32	moment	yes	yes	yes	0.8	0.843658
1400	10	1000	7	MFSPMAP	0.01	64	moment	yes	yes	yes	0.8	0.843658
600	100	1000	7	MFSPMAP	0.0005	64	moment	yes	yes	no	0.8	0.843658
2200	200	1000	7	MFSPMAP	0.01	32	moment	no	yes	no	0.8	0.843658
2200	50	1000	7	MFSPMAP	0.1	64	moment	yes	yes	no	0.8	0.843658
600	50	1000	7	MFSPMAP	0.0005	32	moment	yes	no	yes	0.6	0.843658
1400	10	1000	7	MFSPMAP	0.01	64	moment	yes	no	yes	0.8	0.843658
2200	1400	1000	7	MFSPMAP	0.0005	32	moment	no	no	no	0.6	0.843658
2200	200	1000	7	MFSPMAP	0.0005	64	moment	no	yes	no	0.8	0.843575
600	400	1000	7	MFSPMAP	0.001	64	moment	yes	yes	no	0.8	0.84345
600	50	1000	7	MFSPMAP	0.001	64	moment	no	no	no	0.6	0.84345
600	100	1000	7	MFSPMAP	0.001	64	moment	no	no	no	0.6	0.84345
2200	1400	1000	7	MFSPMAP	0.0005	64	moment	yes	no	no	0.8	0.843373
2200	25	1000	7	MFSPMAP	0.01	32	moment	yes	no	no	0.8	0.843373
2200	600	1000	7	MFSPMAP	0.001	32	moment	yes	yes	yes	0.8	0.843305
600	50	1000	7	MFSPMAP	0.01	32	moment	yes	no	yes	0.6	0.843305
600	50	1000	7	MFSPMAP	0.0005	32	adam	no	no	yes	0.8	0.843305
600	25	1000	7	MFSPMAP	0.0005	64	rms	no	no	yes	0.8	0.843305
600	50	1000	7	MFSPMAP	0.001	64	moment	yes	yes	yes	0.6	0.843137
600	100	1000	7	MFSPMAP	0.001	64	moment	no	yes	yes	0.8	0.843137
200	25	1000	7	MFSPMAP	0.0005	64	rms	no	yes	yes	0.6	0.843077
600	400	1000	7	MFSPMAP	0.001	64	moment	yes	no	yes	0.6	0.843077
600	50	1000	7	MFSPMAP	0.0005	64	moment	no	no	yes	0.8	0.843077
2200	1400	1000	7	MFSPMAP	0.0005	32	rms	no	no	no	0.6	0.843077
600	25	1000	7	MFSPMAP	0.01	64	moment	yes	yes	yes	0.8	0.843023
600	100	1000	7	MFSPMAP	0.0005	64	rms	no	yes	no	0.6	0.843023
400	10	1000	7	MFSPMAP	0.0005	32	adam	no	yes	no	0.8	0.843023
600	50	1000	7	MFSPMAP	0.0005	32	adam	yes	no	yes	0.8	0.843023
600	25	1000	7	MFSPMAP	0.0005	32	rms	yes	no	yes	0.8	0.843023
1400	10	1000	7	MFSPMAP	0.01	64	moment	no	no	no	0.8	0.843023
2200	25	1000	7	MFSPMAP	0.001	32	moment	no	yes	yes	0.8	0.842767
600	400	1000	7	MFSPMAP	0.0005	32	moment	yes	yes	no	0.6	0.842767
100	10	1000	7	MFSPMAP	0.001	64	moment	no	no	yes	0.6	0.842767
200	25	1000	7	MFSPMAP	0.0005	32	moment	yes	no	yes	0.6	0.842767
600	400	1000	7	MFSPMAP	0.001	32	moment	yes	yes	yes	0.6	0.84273
1400	50	1000	7	MFSPMAP	0.1	32	moment	no	yes	yes	0.8	0.84273
25	10	1000	7	MFSPMAP	0.0005	64	adam	yes	yes	no	0.8	0.84273
2200	600	1000	7	MFSPMAP	0.0005	64	moment	no	no	yes	0.8	0.84273
1400	50	1000	7	MFSPMAP	0.001	64	moment	no	no	no	0.6	0.84273
1400	50	1000	7	MFSPMAP	0.01	32	moment	no	no	no	0.6	0.84273
600	100	1000	7	MFSPMAP	0.001	64	moment	yes	no	no	0.8	0.84273
1400	50	1000	7	MFSPMAP	0.0005	32	moment	no	yes	no	0.8	0.842697
2200	600	1000	7	MFSPMAP	0.0005	32	moment	no	yes	yes	0.6	0.842424
2200	200	1000	7	MFSPMAP	0.001	32	moment	no	yes	no	0.6	0.842424
2200	50	1000	7	MFSPMAP	0.0005	64	moment	yes	no	yes	0.8	0.842424
1400	50	1000	7	MFSPMAP	0.0005	64	moment	no	no	no	0.8	0.842424
600	400	1000	7	MFSPMAP	0.1	64	moment	no	yes	yes	0.6	0.842105
600	100	1000	7	MFSPMAP	0.1	64	moment	no	yes	yes	0.6	0.842105
600	50	1000	7	MFSPMAP	0.001	32	moment	no	yes	yes	0.8	0.842105
2200	50	1000	7	MFSPMAP	0.01	32	moment	yes	yes	yes	0.8	0.842105
400	10	1000	7	MFSPMAP	0.001	64	adam	yes	yes	no	0.8	0.842105
1400	50	1000	7	MFSPMAP	0.001	32	rms	no	no	yes	0.8	0.842105
2200	1400	1000	7	MFSPMAP	0.0005	32	rms	yes	no	no	0.6	0.842105
600	100	1000	7	MFSPMAP	0.01	32	moment	no	no	no	0.6	0.842105
2200	1400	1000	7	MFSPMAP	0.001	64	moment	yes	no	no	0.8	0.842105
1400	10	1000	7	MFSPMAP	0.01	32	moment	no	no	no	0.8	0.842105
600	25	1000	7	MFSPMAP	0.0005	32	moment	no	yes	no	0.8	0.842105
1400	10	1000	7	MFSPMAP	0.01	32	moment	no	no	yes	0.6	0.842105
100	10	1000	7	MFSPMAP	0.01	32	moment	no	no	yes	0.6	0.842105
200	25	1000	7	MFSPMAP	0.001	64	moment	yes	no	no	0.6	0.842105
200	25	1000	7	MFSPMAP	0.001	32	moment	yes	no	no	0.8	0.842105
600	50	1000	7	MFSPMAP	0.0005	64	moment	no	no	no	0.8	0.841808
600	50	1000	7	MFSPMAP	0.001	32	moment	no	yes	no	0.8	0.841791
600	100	1000	7	MFSPMAP	0.1	64	moment	yes	yes	no	0.8	0.841791
600	100	1000	7	MFSPMAP	0.001	64	moment	yes	no	no	0.6	0.841791
2200	50	1000	7	MFSPMAP	0.001	32	moment	no	yes	yes	0.6	0.841772
25	10	1000	7	MFSPMAP	0.0005	32	adam	no	no	yes	0.6	0.841772
1400	10	1000	7	MFSPMAP	0.0005	32	moment	yes	no	yes	0.6	0.841772
600	50	1000	7	MFSPMAP	0.01	32	moment	no	yes	yes	0.8	0.841499
2200	200	1000	7	MFSPMAP	0.001	64	moment	yes	yes	no	0.6	0.841499
400	10	1000	7	MFSPMAP	0.1	32	moment	yes	yes	no	0.8	0.841499
2200	600	1000	7	MFSPMAP	0.0005	32	moment	yes	no	yes	0.6	0.841499
2200	200	1000	7	MFSPMAP	0.0005	64	moment	yes	no	no	0.8	0.841499
1400	50	1000	7	MFSPMAP	0.001	64	moment	no	yes	yes	0.8	0.841463
2200	600	1000	7	MFSPMAP	0.0005	32	moment	no	yes	no	0.6	0.841463
600	50	1000	7	MFSPMAP	0.0005	64	rms	yes	no	yes	0.6	0.841463
400	10	1000	7	MFSPMAP	0.0005	64	adam	no	no	yes	0.8	0.841463
600	100	1000	7	MFSPMAP	0.0005	64	rms	yes	no	no	0.8	0.841463
200	25	1000	7	MFSPMAP	0.0005	32	moment	yes	no	no	0.8	0.841463
400	10	1000	7	MFSPMAP	0.0005	32	adam	no	yes	yes	0.6	0.841424
2200	600	1000	7	MFSPMAP	0.001	64	moment	yes	yes	no	0.6	0.841424
400	10	1000	7	MFSPMAP	0.0005	32	moment	no	no	yes	0.8	0.841424
2200	50	1000	7	MFSPMAP	0.0005	32	adam	yes	yes	yes	0.6	0.841176
600	100	1000	7	MFSPMAP	0.1	64	moment	yes	yes	yes	0.6	0.841176
200	25	1000	7	MFSPMAP	0.001	64	rms	yes	yes	yes	0.8	0.841176
2200	25	1000	7	MFSPMAP	0.0005	64	rms	yes	yes	no	0.6	0.841176
2200	600	1000	7	MFSPMAP	0.01	32	moment	no	yes	no	0.8	0.841176
600	400	1000	7	MFSPMAP	0.0005	64	rms	yes	no	yes	0.6	0.841176
2200	200	1000	7	MFSPMAP	0.001	32	rms	no	no	yes	0.8	0.841176
2200	1400	1000	7	MFSPMAP	0.001	32	moment	no	yes	yes	0.6	0.841121
2200	50	1000	7	MFSPMAP	0.0005	32	moment	no	yes	yes	0.6	0.841121
2200	50	1000	7	MFSPMAP	0.01	32	moment	no	yes	yes	0.6	0.841121
1400	10	1000	7	MFSPMAP	0.001	64	adam	yes	no	yes	0.8	0.841121
2200	50	1000	7	MFSPMAP	0.001	32	moment	yes	no	no	0.8	0.841121
600	400	1000	7	MFSPMAP	0.001	64	moment	yes	yes	yes	0.8	0.84106
1400	50	1000	7	MFSPMAP	0.0005	64	moment	no	no	no	0.6	0.84106
600	400	1000	7	MFSPMAP	0.01	32	moment	no	no	no	0.6	0.840909
2200	600	1000	7	MFSPMAP	0.0005	32	moment	yes	no	no	0.8	0.840909
2200	25	1000	7	MFSPMAP	0.01	64	moment	no	yes	yes	0.6	0.840841
2200	1400	1000	7	MFSPMAP	0.0005	32	adam	no	yes	yes	0.8	0.840841
2200	25	1000	7	MFSPMAP	0.01	32	moment	yes	yes	no	0.6	0.840841
600	400	1000	7	MFSPMAP	0.001	64	adam	yes	no	yes	0.8	0.840841
200	25	1000	7	MFSPMAP	0.0005	32	moment	yes	no	yes	0.8	0.840841
1400	10	1000	7	MFSPMAP	0.0005	64	rms	no	yes	yes	0.6	0.840764
200	25	1000	7	MFSPMAP	0.01	32	moment	no	no	no	0.8	0.840764
1400	50	1000	7	MFSPMAP	0.001	32	moment	yes	yes	yes	0.8	0.84058
2200	25	1000	7	MFSPMAP	0.001	64	moment	no	no	yes	0.6	0.84058
2200	25	1000	7	MFSPMAP	0.0005	32	moment	yes	yes	yes	0.6	0.840491
600	400	1000	7	MFSPMAP	0.001	64	moment	no	yes	yes	0.8	0.840491
1400	50	1000	7	MFSPMAP	0.1	64	moment	no	yes	no	0.6	0.840491
2200	600	1000	7	MFSPMAP	0.001	64	moment	no	yes	no	0.8	0.840491
600	400	1000	7	MFSPMAP	0.0005	32	moment	yes	yes	no	0.8	0.840491
1400	10	1000	7	MFSPMAP	0.01	32	moment	no	yes	no	0.8	0.840491
200	25	1000	7	MFSPMAP	0.01	32	moment	yes	no	yes	0.6	0.840491
600	400	1000	7	MFSPMAP	0.0005	64	moment	yes	no	yes	0.8	0.840491
600	25	1000	7	MFSPMAP	0.001	32	moment	no	no	no	0.8	0.840491
200	25	1000	7	MFSPMAP	0.0005	32	moment	no	no	no	0.8	0.840491
2200	1400	1000	7	MFSPMAP	0.0005	64	moment	no	no	yes	0.6	0.840391
600	50	1000	7	MFSPMAP	0.0005	64	adam	no	yes	yes	0.8	0.840237
2200	600	1000	7	MFSPMAP	0.01	64	moment	no	yes	yes	0.8	0.840237
600	400	1000	7	MFSPMAP	0.0005	32	adam	no	yes	no	0.6	0.840237
100	10	1000	7	MFSPMAP	0.01	32	moment	no	no	yes	0.8	0.840237
600	50	1000	7	MFSPMAP	0.0005	32	rms	no	no	no	0.8	0.840237
600	400	1000	7	MFSPMAP	0.001	32	moment	no	yes	yes	0.8	0.840125
600	400	1000	7	MFSPMAP	0.0005	32	moment	no	yes	yes	0.8	0.840125
400	10	1000	7	MFSPMAP	0.1	64	moment	yes	yes	yes	0.8	0.840125
600	100	1000	7	MFSPMAP	0.001	64	moment	no	yes	no	0.6	0.840125
400	10	1000	7	MFSPMAP	0.001	32	adam	no	no	yes	0.8	0.840125
1400	10	1000	7	MFSPMAP	0.001	32	rms	no	no	no	0.8	0.840125
2200	1400	1000	7	MFSPMAP	0.001	32	moment	yes	yes	no	0.6	0.84
2200	25	1000	7	MFSPMAP	0.0005	64	rms	no	yes	no	0.8	0.84
600	25	1000	7	MFSPMAP	0.0005	64	adam	no	no	yes	0.8	0.84
2200	25	1000	7	MFSPMAP	0.0005	32	adam	no	no	no	0.8	0.84
600	400	1000	7	MFSPMAP	0.0005	32	rms	yes	yes	no	0.6	0.839879
600	100	1000	7	MFSPMAP	0.1	32	moment	no	yes	no	0.8	0.839879
600	50	1000	7	MFSPMAP	0.001	32	rms	no	no	no	0.8	0.839879
2200	1400	1000	7	MFSPMAP	0.0005	32	moment	no	yes	no	0.6	0.839744
400	10	1000	7	MFSPMAP	0.0005	64	rms	no	yes	yes	0.6	0.83965
2200	50	1000	7	MFSPMAP	0.01	64	moment	no	yes	yes	0.6	0.83965
600	50	1000	7	MFSPMAP	0.1	64	moment	no	yes	no	0.6	0.83965
600	100	1000	7	MFSPMAP	0.001	32	moment	yes	no	yes	0.8	0.83965
600	50	1000	7	MFSPMAP	0.0005	32	rms	yes	no	no	0.8	0.83965
2200	1400	1000	7	MFSPMAP	0.001	64	moment	no	yes	yes	0.6	0.839506
2200	1400	1000	7	MFSPMAP	0.1	32	moment	no	yes	yes	0.6	0.839506
600	400	1000	7	MFSPMAP	0.001	64	moment	no	yes	no	0.6	0.839506
1400	50	1000	7	MFSPMAP	0.0005	64	moment	yes	no	yes	0.8	0.839506
600	50	1000	7	MFSPMAP	0.01	32	moment	no	no	yes	0.8	0.839506
2200	200	1000	7	MFSPMAP	0.0005	64	rms	yes	no	no	0.8	0.839506
600	400	1000	7	MFSPMAP	0.0005	32	moment	no	no	no	0.8	0.839506
2200	200	1000	7	MFSPMAP	0.001	32	moment	yes	yes	no	0.8	0.839437
2200	200	1000	7	MFSPMAP	0.001	32	moment	no	no	no	0.8	0.839437
600	400	1000	7	MFSPMAP	0.001	64	moment	yes	yes	yes	0.6	0.839344
600	100	1000	7	MFSPMAP	0.0005	32	moment	yes	yes	yes	0.6	0.839286
2200	1400	1000	7	MFSPMAP	0.0005	32	moment	no	yes	yes	0.6	0.839286
600	50	1000	7	MFSPMAP	0.01	32	moment	yes	yes	yes	0.6	0.839286
1400	50	1000	7	MFSPMAP	0.001	64	moment	no	yes	no	0.8	0.839286
2200	25	1000	7	MFSPMAP	0.001	64	moment	no	yes	no	0.8	0.839286
600	400	1000	7	MFSPMAP	0.0005	64	adam	no	yes	no	0.8	0.839286
2200	200	1000	7	MFSPMAP	0.0005	32	rms	no	no	yes	0.8	0.839286
600	100	1000	7	MFSPMAP	0.0005	32	rms	no	no	no	0.6	0.839286
600	50	1000	7	MFSPMAP	0.0005	64	rms	yes	no	no	0.6	0.839286
600	50	1000	7	MFSPMAP	0.001	32	moment	no	no	no	0.8	0.839286
100	10	1000	7	MFSPMAP	0.001	32	moment	no	yes	no	0.6	0.839117
2200	200	1000	7	MFSPMAP	0.0005	32	moment	yes	no	yes	0.8	0.839117
2200	25	1000	7	MFSPMAP	0.001	32	moment	no	no	no	0.6	0.839117
1400	10	1000	7	MFSPMAP	0.001	64	adam	no	no	no	0.8	0.839117
2200	200	1000	7	MFSPMAP	0.0005	64	adam	yes	yes	yes	0.6	0.83908
600	50	1000	7	MFSPMAP	0.0005	64	rms	no	yes	yes	0.6	0.83908
600	400	1000	7	MFSPMAP	0.01	32	moment	no	yes	yes	0.6	0.83908
600	100	1000	7	MFSPMAP	0.0005	64	adam	yes	yes	yes	0.6	0.838906
600	400	1000	7	MFSPMAP	0.0005	32	adam	no	yes	yes	0.8	0.838906
600	50	1000	7	MFSPMAP	0.0005	32	moment	yes	yes	yes	0.8	0.838906
2200	25	1000	7	MFSPMAP	0.0005	32	moment	no	yes	yes	0.8	0.838906
200	25	1000	7	MFSPMAP	0.01	64	moment	no	yes	yes	0.8	0.838906
2200	50	1000	7	MFSPMAP	0.01	64	moment	no	yes	yes	0.8	0.838906
1400	50	1000	7	MFSPMAP	0.0005	32	moment	no	no	yes	0.6	0.838906
200	25	1000	7	MFSPMAP	0.001	32	adam	no	no	yes	0.8	0.838906
25	10	1000	7	MFSPMAP	0.0005	32	adam	no	no	yes	0.8	0.838906
600	25	1000	7	MFSPMAP	0.0005	64	adam	no	no	no	0.8	0.838906
25	10	1000	4	MFSPMAP	0.0005	64	adam	no	yes	yes	0.6	0.83871
2200	200	1000	4	MFSPMAP	0.0005	32	rms	no	yes	yes	0.6	0.83871
2200	600	1000	4	MFSPMAP	0.01	64	moment	no	yes	yes	0.6	0.83871
25	10	1000	4	MFSPMAP	0.001	32	rms	yes	yes	yes	0.8	0.83871
600	100	1000	4	MFSPMAP	0.001	64	rms	yes	yes	yes	0.8	0.83871
600	100	1000	4	MFSPMAP	0.0005	32	adam	no	yes	yes	0.8	0.83871
100	10	1000	4	MFSPMAP	0.0005	32	rms	no	yes	yes	0.8	0.83871
2200	25	1000	4	MFSPMAP	0.001	64	rms	yes	yes	no	0.6	0.83871
2200	1400	1000	4	MFSPMAP	0.0005	32	rms	yes	yes	no	0.6	0.83871
2200	1400	1000	4	MFSPMAP	0.0005	64	rms	no	yes	no	0.6	0.83871
600	400	1000	4	MFSPMAP	0.01	32	moment	yes	yes	no	0.6	0.83871
600	25	1000	4	MFSPMAP	0.01	32	moment	yes	yes	no	0.6	0.83871
2200	200	1000	4	MFSPMAP	0.01	64	moment	yes	yes	no	0.6	0.83871
1400	10	1000	4	MFSPMAP	0.001	32	adam	no	yes	no	0.8	0.83871
600	100	1000	4	MFSPMAP	0.001	64	adam	yes	yes	no	0.8	0.83871
2200	50	1000	4	MFSPMAP	0.001	64	adam	no	yes	no	0.8	0.83871
1400	50	1000	4	MFSPMAP	0.001	32	moment	yes	yes	no	0.8	0.83871
1400	50	1000	4	MFSPMAP	0.01	32	moment	no	yes	no	0.8	0.83871
600	100	1000	4	MFSPMAP	0.01	64	moment	yes	yes	no	0.8	0.83871
2200	50	1000	4	MFSPMAP	0.01	64	moment	yes	yes	no	0.8	0.83871
1400	50	1000	4	MFSPMAP	0.001	32	rms	no	no	yes	0.6	0.83871
2200	200	1000	4	MFSPMAP	0.001	64	rms	yes	no	yes	0.6	0.83871
2200	25	1000	4	MFSPMAP	0.0005	64	adam	yes	no	yes	0.6	0.83871
2200	50	1000	4	MFSPMAP	0.01	64	moment	no	no	yes	0.6	0.83871
2200	50	1000	4	MFSPMAP	0.01	64	moment	yes	no	yes	0.6	0.83871
600	50	1000	4	MFSPMAP	0.1	64	moment	no	no	yes	0.6	0.83871
600	400	1000	4	MFSPMAP	0.1	64	moment	yes	no	yes	0.6	0.83871
600	50	1000	4	MFSPMAP	0.001	64	adam	yes	no	yes	0.8	0.83871
2200	1400	1000	4	MFSPMAP	0.0005	64	rms	yes	no	yes	0.8	0.83871
200	25	1000	4	MFSPMAP	0.01	32	moment	no	no	yes	0.8	0.83871
2200	200	1000	4	MFSPMAP	0.01	64	moment	yes	no	yes	0.8	0.83871
2200	200	1000	4	MFSPMAP	0.01	64	moment	no	no	yes	0.8	0.83871
600	50	1000	4	MFSPMAP	0.1	64	moment	no	no	yes	0.8	0.83871
600	50	1000	4	MFSPMAP	0.001	32	rms	no	no	no	0.6	0.83871
2200	200	1000	4	MFSPMAP	0.1	64	moment	yes	no	no	0.6	0.83871
600	400	1000	4	MFSPMAP	0.0005	64	adam	no	no	no	0.8	0.83871
600	100	1000	4	MFSPMAP	0.1	32	moment	no	no	no	0.8	0.83871
200	25	1000	4	MFSPMAP	0.1	64	moment	no	no	no	0.8	0.83871
1400	50	1000	7	MFSPMAP	0.01	64	moment	yes	yes	no	0.6	0.83871
600	100	1000	7	MFSPMAP	0.001	32	moment	yes	no	no	0.8	0.83871
1400	50	1000	7	MFSPMAP	0.0005	64	rms	yes	no	no	0.8	0.83871
2200	50	1000	7	MFSPMAP	0.001	64	moment	yes	yes	no	0.8	0.838527
600	50	1000	7	MFSPMAP	0.001	64	moment	no	yes	no	0.6	0.838509
2200	50	1000	7	MFSPMAP	0.01	64	moment	yes	yes	no	0.6	0.838509
200	25	1000	7	MFSPMAP	0.001	32	moment	yes	yes	no	0.8	0.838509
1400	50	1000	7	MFSPMAP	0.0005	64	rms	no	yes	yes	0.8	0.838323
2200	1400	1000	7	MFSPMAP	0.0005	64	moment	yes	yes	yes	0.8	0.838323
200	25	1000	7	MFSPMAP	0.001	32	rms	yes	yes	no	0.8	0.838323
1400	50	1000	7	MFSPMAP	0.01	32	moment	yes	no	yes	0.6	0.838323
600	50	1000	7	MFSPMAP	0.0005	32	moment	yes	no	yes	0.8	0.838323
2200	50	1000	7	MFSPMAP	0.0005	32	moment	yes	yes	yes	0.6	0.838284
400	10	1000	7	MFSPMAP	0.01	32	moment	yes	yes	no	0.6	0.83815
2200	25	1000	7	MFSPMAP	0.0005	32	moment	yes	no	no	0.8	0.83815
2200	600	1000	7	MFSPMAP	0.0005	32	moment	no	yes	yes	0.8	0.838095
100	10	1000	7	MFSPMAP	0.0005	64	adam	yes	no	no	0.6	0.838095
2200	25	1000	7	MFSPMAP	0.001	32	moment	yes	no	yes	0.8	0.837989
600	100	1000	7	MFSPMAP	0.0005	32	moment	no	no	no	0.8	0.837989
600	400	1000	7	MFSPMAP	0.0005	32	adam	yes	yes	yes	0.8	0.83792
200	25	1000	7	MFSPMAP	0.001	64	moment	no	yes	no	0.8	0.83792
25	10	1000	7	MFSPMAP	0.01	32	moment	yes	no	yes	0.6	0.83792
600	400	1000	7	MFSPMAP	0.001	64	moment	yes	no	no	0.8	0.83792
2200	1400	1000	7	MFSPMAP	0.01	32	moment	yes	yes	yes	0.8	0.837758
2200	1400	1000	7	MFSPMAP	0.0005	64	adam	no	yes	no	0.8	0.837758
600	400	1000	7	MFSPMAP	0.0005	32	rms	yes	no	no	0.8	0.837607
600	100	1000	7	MFSPMAP	0.001	32	moment	yes	yes	yes	0.8	0.8375
600	100	1000	7	MFSPMAP	0.0005	32	moment	yes	yes	no	0.6	0.8375
600	400	1000	7	MFSPMAP	0.0005	32	moment	no	yes	no	0.6	0.8375
1400	10	1000	7	MFSPMAP	0.0005	64	adam	no	no	yes	0.6	0.8375
2200	25	1000	7	MFSPMAP	0.0005	64	moment	yes	no	no	0.8	0.8375
1400	50	1000	7	MFSPMAP	0.001	32	moment	yes	yes	no	0.8	0.837466
2200	50	1000	7	MFSPMAP	0.0005	32	adam	no	yes	yes	0.6	0.837349
600	400	1000	7	MFSPMAP	0.0005	64	adam	yes	yes	yes	0.6	0.837349
1400	50	1000	7	MFSPMAP	0.01	64	moment	yes	yes	yes	0.6	0.837349
2200	50	1000	7	MFSPMAP	0.001	32	moment	yes	yes	yes	0.8	0.837349
1400	10	1000	7	MFSPMAP	0.0005	64	rms	yes	yes	yes	0.8	0.837349
2200	25	1000	7	MFSPMAP	0.01	64	moment	no	yes	no	0.6	0.837349
2200	25	1000	7	MFSPMAP	0.001	64	moment	yes	yes	no	0.8	0.837349
2200	25	1000	7	MFSPMAP	0.0005	64	moment	no	yes	no	0.8	0.837349
2200	50	1000	7	MFSPMAP	0.001	64	moment	yes	no	yes	0.6	0.837349
600	100	1000	7	MFSPMAP	0.001	64	moment	no	no	no	0.8	0.837349
2200	200	1000	7	MFSPMAP	0.1	64	moment	yes	no	no	0.8	0.837349
2200	25	1000	7	MFSPMAP	0.01	32	moment	yes	yes	yes	0.6	0.837209
600	100	1000	7	MFSPMAP	0.0005	64	moment	yes	yes	yes	0.8	0.837209
2200	200	1000	7	MFSPMAP	0.001	64	rms	no	yes	no	0.8	0.837209
1400	10	1000	7	MFSPMAP	0.001	64	moment	no	yes	no	0.8	0.837209
600	400	1000	7	MFSPMAP	0.01	64	moment	no	yes	no	0.8	0.837209
600	100	1000	7	MFSPMAP	0.01	64	moment	no	yes	no	0.8	0.837209
600	400	1000	7	MFSPMAP	0.0005	32	moment	yes	yes	yes	0.6	0.837061
2200	50	1000	7	MFSPMAP	0.001	64	moment	no	yes	no	0.6	0.837061
100	10	1000	7	MFSPMAP	0.001	32	rms	no	no	yes	0.6	0.837061
2200	1400	1000	7	MFSPMAP	0.001	64	moment	no	no	yes	0.8	0.837061
200	25	1000	7	MFSPMAP	0.0005	32	moment	yes	no	no	0.6	0.837061
600	100	1000	7	MFSPMAP	0.0005	64	rms	yes	yes	yes	0.6	0.836923
600	25	1000	7	MFSPMAP	0.0005	64	adam	yes	no	yes	0.6	0.836923
2200	600	1000	7	MFSPMAP	0.0005	64	moment	no	no	yes	0.6	0.836923
2200	25	1000	7	MFSPMAP	0.001	32	moment	no	no	yes	0.8	0.836923
1400	10	1000	7	MFSPMAP	0.01	64	moment	no	no	no	0.6	0.836923
200	25	1000	7	MFSPMAP	0.01	32	moment	no	yes	no	0.6	0.836795
1400	10	1000	7	MFSPMAP	0.0005	32	rms	no	yes	no	0.8	0.836795
2200	25	1000	7	MFSPMAP	0.01	64	moment	no	yes	no	0.8	0.836795
600	50	1000	7	MFSPMAP	0.0005	64	adam	yes	no	yes	0.6	0.836795
600	400	1000	7	MFSPMAP	0.0005	32	moment	yes	no	yes	0.8	0.836795
400	10	1000	7	MFSPMAP	0.0005	64	moment	no	no	no	0.8	0.836795
2200	25	1000	7	MFSPMAP	0.001	32	moment	no	yes	yes	0.6	0.836676
600	400	1000	7	MFSPMAP	0.0005	32	rms	yes	yes	yes	0.6	0.836676
2200	1400	1000	7	MFSPMAP	0.01	64	moment	yes	yes	yes	0.6	0.836676
600	25	1000	7	MFSPMAP	0.1	32	moment	yes	yes	no	0.8	0.836676
2200	25	1000	7	MFSPMAP	0.0005	64	adam	yes	no	no	0.8	0.836676
600	100	1000	7	MFSPMAP	0.0005	32	moment	no	yes	yes	0.6	0.836601
200	25	1000	7	MFSPMAP	0.001	64	moment	no	no	no	0.6	0.836601
2200	50	1000	7	MFSPMAP	0.0005	64	adam	yes	no	no	0.6	0.836478
2200	25	1000	7	MFSPMAP	0.01	64	moment	yes	yes	yes	0.6	0.836364
400	10	1000	7	MFSPMAP	0.001	32	moment	no	yes	no	0.8	0.836364
2200	50	1000	7	MFSPMAP	0.001	32	moment	yes	yes	no	0.8	0.836364
25	10	1000	7	MFSPMAP	0.0005	64	adam	no	yes	no	0.8	0.836364
200	25	1000	7	MFSPMAP	0.01	32	moment	yes	no	no	0.8	0.836364
2200	1400	1000	7	MFSPMAP	0.0005	64	adam	yes	yes	yes	0.6	0.836257
600	50	1000	7	MFSPMAP	0.1	32	moment	yes	yes	yes	0.6	0.836257
600	25	1000	7	MFSPMAP	0.001	64	moment	no	yes	yes	0.8	0.836257
2200	50	1000	7	MFSPMAP	0.01	64	moment	yes	yes	yes	0.8	0.836257
100	10	1000	7	MFSPMAP	0.0005	64	rms	yes	no	yes	0.6	0.836257
600	50	1000	7	MFSPMAP	0.001	64	moment	yes	no	yes	0.8	0.836257
200	25	1000	7	MFSPMAP	0.0005	64	adam	yes	no	yes	0.8	0.836257
200	25	1000	7	MFSPMAP	0.01	32	moment	yes	no	no	0.6	0.836257
2200	200	1000	7	MFSPMAP	0.001	32	adam	yes	yes	no	0.8	0.836158
2200	50	1000	7	MFSPMAP	0.001	64	moment	no	yes	yes	0.6	0.836013
600	400	1000	7	MFSPMAP	0.0005	32	moment	yes	no	yes	0.6	0.836013
1400	10	1000	7	MFSPMAP	0.001	32	moment	yes	no	no	0.8	0.835913
2200	200	1000	7	MFSPMAP	0.0005	32	rms	yes	yes	yes	0.6	0.835821
600	50	1000	7	MFSPMAP	0.01	64	moment	yes	yes	yes	0.8	0.835821
600	400	1000	7	MFSPMAP	0.1	64	moment	yes	yes	yes	0.8	0.835821
1400	50	1000	7	MFSPMAP	0.001	64	moment	no	yes	no	0.6	0.835821
1400	50	1000	7	MFSPMAP	0.01	32	moment	no	yes	no	0.8	0.835821
2200	50	1000	7	MFSPMAP	0.01	32	moment	no	yes	no	0.8	0.835821
2200	25	1000	7	MFSPMAP	0.01	64	moment	yes	yes	no	0.8	0.835821
600	50	1000	7	MFSPMAP	0.1	64	moment	no	no	yes	0.8	0.835821
2200	25	1000	7	MFSPMAP	0.0005	32	moment	no	no	no	0.6	0.835821
1400	10	1000	7	MFSPMAP	0.001	64	moment	yes	no	no	0.8	0.835821
2200	50	1000	7	MFSPMAP	0.0005	64	rms	no	no	no	0.8	0.835821
600	25	1000	7	MFSPMAP	0.0005	64	rms	no	no	no	0.8	0.835821
100	10	1000	7	MFSPMAP	0.001	32	moment	yes	yes	yes	0.8	0.835735
2200	1400	1000	7	MFSPMAP	0.0005	32	rms	yes	yes	yes	0.8	0.835735
200	25	1000	7	MFSPMAP	0.01	64	moment	yes	yes	yes	0.8	0.835735
600	100	1000	7	MFSPMAP	0.0005	32	moment	yes	yes	no	0.8	0.835735
400	10	1000	7	MFSPMAP	0.01	32	moment	yes	yes	no	0.8	0.835735
2200	25	1000	7	MFSPMAP	0.001	64	moment	yes	no	no	0.8	0.835735
600	400	1000	7	MFSPMAP	0.0005	64	adam	yes	no	no	0.8	0.835735
100	10	1000	7	MFSPMAP	0.0005	32	moment	no	yes	no	0.8	0.835526
2200	50	1000	7	MFSPMAP	0.0005	32	moment	yes	yes	no	0.8	0.835443
2200	50	1000	7	MFSPMAP	0.01	64	moment	yes	yes	no	0.8	0.835443
100	10	1000	7	MFSPMAP	0.0005	32	moment	no	no	no	0.8	0.835443
400	10	1000	7	MFSPMAP	0.0005	64	rms	no	yes	no	0.8	0.835366
2200	200	1000	7	MFSPMAP	0.1	64	moment	yes	yes	no	0.8	0.835366
600	50	1000	7	MFSPMAP	0.001	64	moment	yes	no	yes	0.6	0.835366
1400	50	1000	7	MFSPMAP	0.0005	64	moment	no	no	yes	0.8	0.835366
100	10	1000	7	MFSPMAP	0.0005	64	rms	no	no	no	0.6	0.835366
25	10	1000	7	MFSPMAP	0.01	64	moment	no	no	no	0.8	0.835366
1400	50	1000	7	MFSPMAP	0.1	32	moment	no	yes	no	0.6	0.835294
2200	1400	1000	7	MFSPMAP	0.01	64	moment	no	yes	no	0.8	0.835294
2200	1400	1000	7	MFSPMAP	0.0005	64	adam	no	no	yes	0.6	0.835294
200	25	1000	7	MFSPMAP	0.01	64	moment	yes	no	yes	0.6	0.835294
600	400	1000	7	MFSPMAP	0.0005	32	adam	no	no	yes	0.8	0.835294
600	25	1000	7	MFSPMAP	0.001	32	rms	yes	no	no	0.8	0.835294
2200	1400	1000	7	MFSPMAP	0.01	64	moment	yes	yes	no	0.8	0.835227
600	50	1000	7	MFSPMAP	0.001	32	moment	yes	no	yes	0.6	0.835227
2200	600	1000	7	MFSPMAP	0.001	32	moment	no	no	yes	0.8	0.835227
600	25	1000	7	MFSPMAP	0.0005	64	moment	yes	no	yes	0.8	0.835017
600	25	1000	7	MFSPMAP	0.0005	32	moment	yes	yes	yes	0.6	0.834951
1400	50	1000	7	MFSPMAP	0.01	32	moment	yes	yes	yes	0.6	0.834891
2200	200	1000	7	MFSPMAP	0.01	64	moment	yes	yes	no	0.6	0.834891
600	400	1000	7	MFSPMAP	0.01	32	moment	yes	yes	no	0.8	0.834891
1400	50	1000	7	MFSPMAP	0.0005	64	rms	yes	no	yes	0.6	0.834891
200	25	1000	7	MFSPMAP	0.001	32	moment	no	no	yes	0.8	0.834891
2200	50	1000	7	MFSPMAP	0.0005	64	moment	yes	no	no	0.6	0.834891
400	10	1000	7	MFSPMAP	0.1	64	moment	yes	yes	yes	0.6	0.834835
400	10	1000	7	MFSPMAP	0.0005	32	moment	yes	yes	yes	0.8	0.834835
600	50	1000	7	MFSPMAP	0.001	64	moment	yes	yes	no	0.6	0.834835
600	100	1000	7	MFSPMAP	0.01	64	moment	no	yes	no	0.6	0.834835
2200	25	1000	7	MFSPMAP	0.01	64	moment	yes	yes	no	0.6	0.834835
600	100	1000	7	MFSPMAP	0.001	64	moment	no	yes	no	0.8	0.834835
600	400	1000	7	MFSPMAP	0.0005	64	moment	no	yes	no	0.8	0.834835
200	25	1000	7	MFSPMAP	0.001	64	moment	no	no	yes	0.8	0.834835
600	50	1000	7	MFSPMAP	0.0005	32	rms	yes	no	no	0.6	0.834835
2200	200	1000	7	MFSPMAP	0.001	32	rms	yes	no	no	0.8	0.834835
200	25	1000	7	MFSPMAP	0.0005	32	adam	yes	no	no	0.8	0.834835
1400	50	1000	7	MFSPMAP	0.1	64	moment	no	yes	yes	0.8	0.834783
600	50	1000	7	MFSPMAP	0.001	32	moment	no	yes	no	0.6	0.834783
200	25	1000	7	MFSPMAP	0.001	32	moment	yes	no	yes	0.8	0.834783
2200	50	1000	7	MFSPMAP	0.0005	64	adam	yes	no	no	0.8	0.834783
2200	200	1000	7	MFSPMAP	0.01	32	moment	yes	yes	no	0.8	0.834734
2200	1400	1000	7	MFSPMAP	0.001	64	moment	yes	yes	yes	0.6	0.834395
2200	50	1000	7	MFSPMAP	0.0005	32	moment	no	yes	yes	0.8	0.834395
2200	50	1000	7	MFSPMAP	0.0005	64	moment	no	no	yes	0.6	0.834395
400	10	1000	7	MFSPMAP	0.0005	64	moment	yes	no	yes	0.8	0.834395
400	10	1000	7	MFSPMAP	0.001	64	rms	yes	no	no	0.6	0.834395
1400	10	1000	7	MFSPMAP	0.01	32	moment	no	no	no	0.6	0.834395
100	10	1000	7	MFSPMAP	0.001	32	moment	no	no	no	0.8	0.834395
600	400	1000	7	MFSPMAP	0.1	32	moment	yes	yes	yes	0.6	0.834356
1400	10	1000	7	MFSPMAP	0.0005	64	adam	yes	yes	yes	0.8	0.834356
1400	50	1000	7	MFSPMAP	0.001	64	moment	yes	yes	no	0.6	0.834356
2200	600	1000	7	MFSPMAP	0.0005	64	rms	yes	yes	no	0.6	0.834356
2200	600	1000	7	MFSPMAP	0.0005	64	moment	no	yes	no	0.8	0.834356
100	10	1000	7	MFSPMAP	0.01	32	moment	yes	yes	no	0.8	0.834356
2200	50	1000	7	MFSPMAP	0.1	64	moment	yes	no	yes	0.8	0.834356
2200	200	1000	7	MFSPMAP	0.001	64	adam	yes	no	no	0.8	0.834356
25	10	1000	7	MFSPMAP	0.0005	64	rms	no	no	no	0.8	0.834356
600	25	1000	7	MFSPMAP	0.0005	64	moment	yes	no	no	0.8	0.834356
600	100	1000	7	MFSPMAP	0.001	32	rms	yes	yes	yes	0.8	0.83432
600	50	1000	7	MFSPMAP	0.0005	64	rms	yes	yes	yes	0.8	0.83432
600	25	1000	7	MFSPMAP	0.001	64	adam	yes	yes	no	0.8	0.83432
2200	200	1000	7	MFSPMAP	0.0005	64	adam	yes	yes	no	0.8	0.83432
2200	25	1000	7	MFSPMAP	0.01	32	moment	yes	no	yes	0.6	0.83432
200	25	1000	7	MFSPMAP	0.0005	64	adam	yes	no	no	0.6	0.83432
200	25	1000	7	MFSPMAP	0.001	32	moment	no	no	no	0.8	0.83432
600	50	1000	7	MFSPMAP	0.0005	64	adam	no	no	no	0.8	0.83432
600	100	1000	7	MFSPMAP	0.0005	64	rms	no	yes	yes	0.6	0.834286
600	400	1000	7	MFSPMAP	0.001	64	moment	no	no	no	0.8	0.834286
2200	600	1000	7	MFSPMAP	0.0005	64	moment	no	no	no	0.6	0.833876
25	10	1000	7	MFSPMAP	0.1	32	moment	yes	yes	yes	0.6	0.833856
2200	1400	1000	7	MFSPMAP	0.001	64	adam	no	yes	no	0.6	0.833856
25	10	1000	7	MFSPMAP	0.001	32	moment	no	yes	no	0.8	0.833856
400	10	1000	7	MFSPMAP	0.001	32	moment	yes	no	no	0.8	0.833856
2200	1400	1000	7	MFSPMAP	0.1	64	moment	no	no	no	0.8	0.833856
600	400	1000	7	MFSPMAP	0.01	64	moment	no	yes	yes	0.6	0.833837
2200	1400	1000	7	MFSPMAP	0.01	64	moment	yes	yes	yes	0.8	0.833819
600	25	1000	7	MFSPMAP	0.01	32	moment	no	yes	no	0.6	0.833819
600	25	1000	7	MFSPMAP	0.0005	32	rms	no	yes	no	0.8	0.833819
2200	50	1000	7	MFSPMAP	0.01	64	moment	no	yes	no	0.8	0.833819
600	50	1000	4	MFSPMAP	0.001	64	moment	yes	yes	yes	0.6	0.833333
2200	200	1000	4	MFSPMAP	0.001	64	moment	yes	yes	yes	0.6	0.833333
600	50	1000	4	MFSPMAP	0.0005	32	adam	yes	yes	yes	0.6	0.833333
200	25	1000	4	MFSPMAP	0.01	32	moment	yes	yes	yes	0.6	0.833333
600	50	1000	4	MFSPMAP	0.01	32	moment	no	yes	yes	0.6	0.833333
2200	600	1000	4	MFSPMAP	0.1	64	moment	no	yes	yes	0.6	0.833333
600	400	1000	4	MFSPMAP	0.001	32	moment	yes	yes	yes	0.8	0.833333
2200	200	1000	4	MFSPMAP	0.0005	32	moment	yes	yes	yes	0.8	0.833333
2200	50	1000	4	MFSPMAP	0.0005	32	moment	no	yes	yes	0.8	0.833333
1400	50	1000	4	MFSPMAP	0.0005	64	moment	no	yes	yes	0.8	0.833333
2200	25	1000	4	MFSPMAP	0.0005	64	moment	yes	yes	yes	0.8	0.833333
2200	50	1000	4	MFSPMAP	0.0005	64	moment	yes	yes	yes	0.8	0.833333
25	10	1000	4	MFSPMAP	0.01	32	adam	yes	yes	yes	0.8	0.833333
25	10	1000	4	MFSPMAP	0.01	64	adam	yes	yes	yes	0.8	0.833333
600	50	1000	4	MFSPMAP	0.01	32	moment	yes	yes	yes	0.8	0.833333
600	100	1000	4	MFSPMAP	0.01	32	moment	no	yes	yes	0.8	0.833333
600	25	1000	4	MFSPMAP	0.01	64	moment	yes	yes	yes	0.8	0.833333
2200	600	1000	4	MFSPMAP	0.1	32	moment	yes	yes	yes	0.8	0.833333
2200	200	1000	4	MFSPMAP	0.1	64	moment	no	yes	yes	0.8	0.833333
2200	600	1000	4	MFSPMAP	0.1	64	moment	no	yes	yes	0.8	0.833333
600	100	1000	4	MFSPMAP	0.001	32	moment	yes	yes	no	0.6	0.833333
2200	600	1000	4	MFSPMAP	0.001	32	moment	no	yes	no	0.6	0.833333
200	25	1000	4	MFSPMAP	0.001	64	moment	yes	yes	no	0.6	0.833333
2200	600	1000	4	MFSPMAP	0.0005	32	moment	yes	yes	no	0.6	0.833333
600	400	1000	4	MFSPMAP	0.01	32	moment	no	yes	no	0.6	0.833333
600	400	1000	4	MFSPMAP	0.1	64	moment	no	yes	no	0.6	0.833333
2200	600	1000	4	MFSPMAP	0.1	64	moment	yes	yes	no	0.6	0.833333
600	400	1000	4	MFSPMAP	0.001	32	moment	yes	yes	no	0.8	0.833333
2200	200	1000	4	MFSPMAP	0.001	32	moment	yes	yes	no	0.8	0.833333
2200	600	1000	4	MFSPMAP	0.001	32	moment	yes	yes	no	0.8	0.833333
2200	200	1000	4	MFSPMAP	0.0005	32	rms	no	yes	no	0.8	0.833333
600	100	1000	4	MFSPMAP	0.0005	32	moment	yes	yes	no	0.8	0.833333
2200	200	1000	4	MFSPMAP	0.0005	32	moment	no	yes	no	0.8	0.833333
2200	25	1000	4	MFSPMAP	0.01	32	rms	yes	yes	no	0.8	0.833333
25	10	1000	4	MFSPMAP	0.01	32	rms	no	yes	no	0.8	0.833333
1400	50	1000	4	MFSPMAP	0.01	64	rms	yes	yes	no	0.8	0.833333
600	50	1000	4	MFSPMAP	0.01	32	moment	yes	yes	no	0.8	0.833333
600	100	1000	4	MFSPMAP	0.01	32	moment	yes	yes	no	0.8	0.833333
2200	200	1000	4	MFSPMAP	0.01	32	moment	yes	yes	no	0.8	0.833333
2200	600	1000	4	MFSPMAP	0.01	32	moment	yes	yes	no	0.8	0.833333
600	100	1000	4	MFSPMAP	0.01	64	moment	no	yes	no	0.8	0.833333
2200	200	1000	4	MFSPMAP	0.1	32	moment	no	yes	no	0.8	0.833333
2200	600	1000	4	MFSPMAP	0.1	32	moment	no	yes	no	0.8	0.833333
2200	600	1000	4	MFSPMAP	0.1	32	moment	yes	yes	no	0.8	0.833333
600	50	1000	4	MFSPMAP	0.1	64	moment	no	yes	no	0.8	0.833333
2200	200	1000	4	MFSPMAP	0.1	64	moment	no	yes	no	0.8	0.833333
2200	25	1000	4	MFSPMAP	0.1	64	moment	yes	yes	no	0.8	0.833333
400	10	1000	4	MFSPMAP	0.001	32	adam	yes	no	yes	0.6	0.833333
200	25	1000	4	MFSPMAP	0.001	32	moment	no	no	yes	0.6	0.833333
1400	50	1000	4	MFSPMAP	0.001	32	moment	no	no	yes	0.6	0.833333
2200	25	1000	4	MFSPMAP	0.001	32	moment	no	no	yes	0.6	0.833333
2200	600	1000	4	MFSPMAP	0.001	32	moment	yes	no	yes	0.6	0.833333
2200	50	1000	4	MFSPMAP	0.001	64	moment	no	no	yes	0.6	0.833333
2200	600	1000	4	MFSPMAP	0.001	64	moment	no	no	yes	0.6	0.833333
1400	10	1000	4	MFSPMAP	0.0005	64	adam	yes	no	yes	0.6	0.833333
100	10	1000	4	MFSPMAP	0.0005	64	adam	no	no	yes	0.6	0.833333
600	25	1000	4	MFSPMAP	0.0005	64	adam	no	no	yes	0.6	0.833333
400	10	1000	4	MFSPMAP	0.0005	32	rms	no	no	yes	0.6	0.833333
600	50	1000	4	MFSPMAP	0.0005	32	rms	yes	no	yes	0.6	0.833333
2200	200	1000	4	MFSPMAP	0.0005	32	rms	yes	no	yes	0.6	0.833333
2200	1400	1000	4	MFSPMAP	0.0005	32	moment	no	no	yes	0.6	0.833333
2200	200	1000	4	MFSPMAP	0.0005	64	moment	yes	no	yes	0.6	0.833333
400	10	1000	4	MFSPMAP	0.01	32	moment	yes	no	yes	0.6	0.833333
600	100	1000	4	MFSPMAP	0.01	64	moment	yes	no	yes	0.6	0.833333
2200	25	1000	4	MFSPMAP	0.01	64	moment	yes	no	yes	0.6	0.833333
600	50	1000	4	MFSPMAP	0.1	32	moment	no	no	yes	0.6	0.833333
600	50	1000	4	MFSPMAP	0.1	64	moment	yes	no	yes	0.6	0.833333
600	400	1000	4	MFSPMAP	0.1	64	moment	no	no	yes	0.6	0.833333
2200	200	1000	4	MFSPMAP	0.1	64	moment	no	no	yes	0.6	0.833333
600	100	1000	4	MFSPMAP	0.001	32	rms	no	no	yes	0.8	0.833333
100	10	1000	4	MFSPMAP	0.001	32	rms	yes	no	yes	0.8	0.833333
2200	50	1000	4	MFSPMAP	0.001	32	moment	no	no	yes	0.8	0.833333
2200	1400	1000	4	MFSPMAP	0.001	64	moment	no	no	yes	0.8	0.833333
400	10	1000	4	MFSPMAP	0.0005	32	adam	no	no	yes	0.8	0.833333
100	10	1000	4	MFSPMAP	0.0005	32	adam	no	no	yes	0.8	0.833333
600	100	1000	4	MFSPMAP	0.0005	32	moment	yes	no	yes	0.8	0.833333
2200	200	1000	4	MFSPMAP	0.0005	32	moment	no	no	yes	0.8	0.833333
600	25	1000	4	MFSPMAP	0.01	32	moment	yes	no	yes	0.8	0.833333
200	25	1000	4	MFSPMAP	0.1	32	moment	yes	no	yes	0.8	0.833333
200	25	1000	4	MFSPMAP	0.1	64	moment	yes	no	yes	0.8	0.833333
1400	50	1000	4	MFSPMAP	0.001	32	moment	no	no	no	0.6	0.833333
2200	50	1000	4	MFSPMAP	0.0005	64	adam	yes	no	no	0.6	0.833333
100	10	1000	4	MFSPMAP	0.0005	32	moment	yes	no	no	0.6	0.833333
2200	25	1000	4	MFSPMAP	0.01	64	moment	no	no	no	0.6	0.833333
600	50	1000	4	MFSPMAP	0.1	64	moment	yes	no	no	0.6	0.833333
25	10	1000	4	MFSPMAP	0.001	32	adam	no	no	no	0.8	0.833333
600	100	1000	4	MFSPMAP	0.001	64	rms	no	no	no	0.8	0.833333
2200	600	1000	4	MFSPMAP	0.001	32	moment	no	no	no	0.8	0.833333
400	10	1000	4	MFSPMAP	0.001	64	moment	no	no	no	0.8	0.833333
2200	25	1000	4	MFSPMAP	0.001	64	moment	yes	no	no	0.8	0.833333
2200	600	1000	4	MFSPMAP	0.001	64	moment	no	no	no	0.8	0.833333
2200	1400	1000	4	MFSPMAP	0.0005	32	rms	yes	no	no	0.8	0.833333
2200	25	1000	4	MFSPMAP	0.0005	32	moment	yes	no	no	0.8	0.833333
600	100	1000	4	MFSPMAP	0.01	32	moment	yes	no	no	0.8	0.833333
2200	200	1000	4	MFSPMAP	0.01	32	moment	no	no	no	0.8	0.833333
600	400	1000	4	MFSPMAP	0.01	64	moment	no	no	no	0.8	0.833333
2200	25	1000	4	MFSPMAP	0.01	64	moment	no	no	no	0.8	0.833333
1400	50	1000	4	MFSPMAP	0.1	32	moment	yes	no	no	0.8	0.833333
2200	600	1000	4	MFSPMAP	0.1	32	moment	yes	no	no	0.8	0.833333
2200	1400	1000	7	MFSPMAP	0.0005	64	adam	no	yes	yes	0.8	0.833333
1400	10	1000	7	MFSPMAP	0.0005	64	adam	yes	yes	no	0.8	0.833333
1400	10	1000	7	MFSPMAP	0.01	64	moment	no	no	yes	0.6	0.833333
100	10	1000	7	MFSPMAP	0.0005	32	rms	no	no	no	0.6	0.833333
2200	200	1000	7	MFSPMAP	0.0005	64	moment	no	yes	yes	0.6	0.833333
1400	10	1000	7	MFSPMAP	0.001	64	adam	yes	no	yes	0.6	0.833333
2200	200	1000	7	MFSPMAP	0.0005	32	adam	no	yes	yes	0.6	0.833333
2200	25	1000	7	MFSPMAP	0.0005	64	moment	no	yes	yes	0.6	0.833333
2200	200	1000	7	MFSPMAP	0.0005	64	adam	no	yes	yes	0.8	0.833333
600	400	1000	7	MFSPMAP	0.01	32	moment	yes	yes	yes	0.8	0.833333
2200	200	1000	7	MFSPMAP	0.01	64	moment	no	yes	yes	0.8	0.833333
2200	50	1000	7	MFSPMAP	0.0005	64	adam	no	yes	no	0.6	0.833333
600	100	1000	7	MFSPMAP	0.01	32	moment	no	yes	no	0.6	0.833333
2200	50	1000	7	MFSPMAP	0.01	32	moment	no	yes	no	0.6	0.833333
2200	25	1000	7	MFSPMAP	0.001	64	rms	yes	yes	no	0.8	0.833333
2200	200	1000	7	MFSPMAP	0.0005	64	moment	yes	yes	no	0.8	0.833333
1400	50	1000	7	MFSPMAP	0.01	64	moment	no	yes	no	0.8	0.833333
1400	50	1000	7	MFSPMAP	0.001	32	adam	yes	no	yes	0.8	0.833333
25	10	1000	7	MFSPMAP	0.0005	32	adam	yes	no	yes	0.8	0.833333
600	25	1000	7	MFSPMAP	0.0005	32	moment	no	no	no	0.8	0.833333
2200	25	1000	7	MFSPMAP	0.001	32	rms	no	yes	no	0.6	0.833333
25	10	1000	7	MFSPMAP	0.1	64	moment	no	yes	no	0.8	0.833333
100	10	1000	7	MFSPMAP	0.0005	32	moment	yes	no	yes	0.8	0.833333
600	25	1000	7	MFSPMAP	0.0005	32	moment	no	no	yes	0.8	0.833333
600	25	1000	7	MFSPMAP	0.001	32	moment	no	yes	no	0.6	0.832861
1400	50	1000	7	MFSPMAP	0.0005	64	rms	yes	yes	no	0.6	0.832861
100	10	1000	7	MFSPMAP	0.1	32	moment	no	yes	yes	0.8	0.832845
600	25	1000	7	MFSPMAP	0.1	32	moment	yes	yes	yes	0.8	0.832845
2200	50	1000	7	MFSPMAP	0.0005	32	moment	no	yes	no	0.6	0.832845
600	100	1000	7	MFSPMAP	0.01	64	moment	yes	yes	no	0.6	0.832845
600	100	1000	7	MFSPMAP	0.0005	64	adam	no	yes	no	0.8	0.832845
600	25	1000	7	MFSPMAP	0.0005	32	moment	no	no	yes	0.6	0.832845
600	50	1000	7	MFSPMAP	0.001	32	moment	yes	no	no	0.8	0.832845
600	50	1000	7	MFSPMAP	0.0005	64	rms	yes	no	no	0.8	0.832845
600	25	1000	7	MFSPMAP	0.01	32	moment	no	no	no	0.8	0.832845
600	100	1000	7	MFSPMAP	0.001	64	rms	yes	yes	yes	0.6	0.832827
2200	25	1000	7	MFSPMAP	0.0005	32	moment	no	yes	yes	0.6	0.832827
600	50	1000	7	MFSPMAP	0.001	64	rms	yes	yes	no	0.8	0.832827
600	25	1000	7	MFSPMAP	0.0005	32	rms	yes	no	yes	0.6	0.832827
2200	25	1000	7	MFSPMAP	0.0005	64	moment	yes	no	yes	0.6	0.832827
200	25	1000	7	MFSPMAP	0.01	32	moment	yes	no	yes	0.8	0.832827
400	10	1000	7	MFSPMAP	0.001	32	moment	yes	yes	yes	0.6	0.832808
25	10	1000	7	MFSPMAP	0.0005	64	moment	no	no	no	0.8	0.832808
100	10	1000	7	MFSPMAP	0.0005	64	rms	no	yes	yes	0.6	0.832787
600	25	1000	7	MFSPMAP	0.001	32	moment	no	yes	yes	0.6	0.83237
600	100	1000	7	MFSPMAP	0.0005	32	rms	yes	yes	yes	0.8	0.83237
600	100	1000	7	MFSPMAP	0.0005	32	adam	no	no	yes	0.8	0.83237
600	50	1000	7	MFSPMAP	0.01	32	moment	yes	no	no	0.6	0.83237
2200	50	1000	7	MFSPMAP	0.0005	64	moment	no	no	no	0.8	0.83237
400	10	1000	7	MFSPMAP	0.01	32	moment	no	yes	yes	0.6	0.832335
2200	200	1000	7	MFSPMAP	0.01	64	moment	no	yes	yes	0.6	0.832335
600	50	1000	7	MFSPMAP	0.001	64	adam	no	yes	yes	0.8	0.832335
2200	1400	1000	7	MFSPMAP	0.0005	32	adam	yes	yes	no	0.6	0.832335
2200	600	1000	7	MFSPMAP	0.0005	32	adam	no	yes	no	0.6	0.832335
600	400	1000	7	MFSPMAP	0.0005	32	adam	no	no	yes	0.6	0.832335
100	10	1000	7	MFSPMAP	0.0005	64	rms	yes	no	yes	0.8	0.832335
1400	50	1000	7	MFSPMAP	0.001	32	rms	no	no	no	0.8	0.832335
200	25	1000	7	MFSPMAP	0.0005	32	moment	no	yes	yes	0.8	0.832298
600	100	1000	7	MFSPMAP	0.0005	32	rms	yes	yes	no	0.6	0.832298
1400	50	1000	7	MFSPMAP	0.0005	64	moment	yes	yes	no	0.6	0.832298
1400	50	1000	7	MFSPMAP	0.0005	64	moment	yes	yes	no	0.8	0.832298
1400	50	1000	7	MFSPMAP	0.001	32	moment	no	yes	yes	0.6	0.831956
600	25	1000	7	MFSPMAP	0.0005	32	rms	yes	yes	yes	0.8	0.831909
100	10	1000	7	MFSPMAP	0.0005	64	adam	no	yes	no	0.8	0.831909
200	25	1000	7	MFSPMAP	0.0005	32	adam	no	yes	yes	0.6	0.831858
600	400	1000	7	MFSPMAP	0.0005	64	adam	no	yes	yes	0.6	0.831858
600	400	1000	7	MFSPMAP	0.0005	32	moment	yes	yes	yes	0.8	0.831858
600	25	1000	7	MFSPMAP	0.0005	32	moment	yes	yes	yes	0.8	0.831858
1400	50	1000	7	MFSPMAP	0.01	64	moment	yes	yes	yes	0.8	0.831858
2200	1400	1000	7	MFSPMAP	0.0005	32	adam	no	yes	no	0.8	0.831858
600	25	1000	7	MFSPMAP	0.0005	64	adam	yes	yes	no	0.8	0.831858
2200	200	1000	7	MFSPMAP	0.0005	32	rms	yes	yes	no	0.8	0.831858
600	50	1000	7	MFSPMAP	0.0005	64	rms	yes	yes	no	0.8	0.831858
200	25	1000	7	MFSPMAP	0.1	64	moment	yes	yes	no	0.8	0.831858
600	25	1000	7	MFSPMAP	0.001	64	moment	yes	no	yes	0.6	0.831858
1400	50	1000	7	MFSPMAP	0.001	64	adam	yes	no	yes	0.8	0.831858
1400	50	1000	7	MFSPMAP	0.001	32	rms	yes	no	yes	0.8	0.831858
2200	25	1000	7	MFSPMAP	0.001	64	moment	no	no	yes	0.8	0.831858
600	400	1000	7	MFSPMAP	0.0005	64	adam	yes	no	no	0.6	0.831858
600	400	1000	7	MFSPMAP	0.0005	32	adam	yes	no	no	0.8	0.831858
1400	10	1000	7	MFSPMAP	0.0005	32	moment	no	no	no	0.8	0.831858
600	100	1000	7	MFSPMAP	0.0005	64	moment	no	yes	yes	0.8	0.831804
100	10	1000	7	MFSPMAP	0.0005	32	rms	yes	yes	no	0.6	0.831804
600	25	1000	7	MFSPMAP	0.01	64	moment	no	yes	no	0.6	0.831804
600	25	1000	7	MFSPMAP	0.0005	64	rms	no	no	yes	0.6	0.831804
2200	200	1000	7	MFSPMAP	0.0005	64	moment	yes	no	yes	0.6	0.831804
2200	200	1000	7	MFSPMAP	0.001	64	adam	no	yes	no	0.6	0.831746
2200	25	1000	7	MFSPMAP	0.01	64	moment	yes	no	no	0.6	0.831746
1400	50	1000	7	MFSPMAP	0.0005	64	rms	no	yes	yes	0.6	0.831395
2200	200	1000	7	MFSPMAP	0.01	32	moment	yes	yes	yes	0.6	0.831395
600	100	1000	7	MFSPMAP	0.0005	32	moment	no	yes	no	0.6	0.831395
600	25	1000	7	MFSPMAP	0.001	32	moment	yes	yes	no	0.8	0.831395
1400	50	1000	7	MFSPMAP	0.0005	32	rms	yes	yes	yes	0.6	0.831325
2200	1400	1000	7	MFSPMAP	0.01	64	moment	no	yes	yes	0.6	0.831325
600	50	1000	7	MFSPMAP	0.1	64	moment	no	yes	yes	0.6	0.831325
1400	10	1000	7	MFSPMAP	0.0005	64	rms	no	yes	yes	0.8	0.831325
2200	200	1000	7	MFSPMAP	0.1	64	moment	no	yes	yes	0.8	0.831325
2200	200	1000	7	MFSPMAP	0.0005	64	moment	yes	yes	no	0.6	0.831325
600	25	1000	7	MFSPMAP	0.01	64	moment	yes	yes	no	0.6	0.831325
1400	50	1000	7	MFSPMAP	0.0005	64	rms	no	yes	no	0.8	0.831325
100	10	1000	7	MFSPMAP	0.0005	32	adam	yes	no	yes	0.8	0.831325
2200	600	1000	7	MFSPMAP	0.0005	32	rms	yes	no	no	0.8	0.831325
25	10	1000	7	MFSPMAP	0.0005	64	rms	yes	no	no	0.8	0.831325
600	400	1000	7	MFSPMAP	0.0005	32	moment	yes	no	no	0.8	0.831325
600	100	1000	7	MFSPMAP	0.0005	32	moment	yes	no	no	0.8	0.831325
200	25	1000	7	MFSPMAP	0.001	32	moment	yes	yes	yes	0.6	0.83125
2200	200	1000	7	MFSPMAP	0.001	64	moment	no	yes	yes	0.6	0.83125
2200	25	1000	7	MFSPMAP	0.0005	64	moment	yes	yes	yes	0.8	0.83125
1400	10	1000	7	MFSPMAP	0.0005	32	moment	yes	yes	no	0.6	0.83125
600	50	1000	7	MFSPMAP	0.01	32	moment	no	yes	no	0.6	0.83125
2200	50	1000	7	MFSPMAP	0.0005	32	adam	yes	yes	no	0.8	0.83125
600	400	1000	7	MFSPMAP	0.0005	32	rms	no	yes	no	0.8	0.83125
200	25	1000	7	MFSPMAP	0.01	32	moment	no	yes	no	0.8	0.83125
100	10	1000	7	MFSPMAP	0.0005	32	moment	no	yes	yes	0.8	0.831169
2200	25	1000	7	MFSPMAP	0.0005	32	moment	yes	yes	no	0.6	0.831169
600	25	1000	7	MFSPMAP	0.001	64	moment	no	no	yes	0.6	0.831169
25	10	1000	7	MFSPMAP	0.001	32	adam	no	no	no	0.8	0.831169
2200	50	1000	7	MFSPMAP	0.0005	32	rms	yes	yes	yes	0.8	0.830946
200	25	1000	7	MFSPMAP	0.001	64	moment	yes	yes	no	0.8	0.830946
2200	50	1000	7	MFSPMAP	0.1	64	moment	no	yes	no	0.8	0.830946
100	10	1000	7	MFSPMAP	0.0005	64	rms	no	no	yes	0.6	0.830946
600	50	1000	7	MFSPMAP	0.0005	64	rms	yes	no	yes	0.8	0.830946
600	50	1000	7	MFSPMAP	0.0005	32	moment	no	yes	yes	0.6	0.830861
200	25	1000	7	MFSPMAP	0.0005	64	rms	yes	yes	yes	0.8	0.830861
600	25	1000	7	MFSPMAP	0.001	64	adam	no	no	yes	0.8	0.830861
100	10	1000	7	MFSPMAP	0.0005	32	adam	no	no	yes	0.8	0.830861
200	25	1000	7	MFSPMAP	0.0005	32	rms	no	no	no	0.8	0.830861
25	10	1000	7	MFSPMAP	0.0005	32	rms	no	no	no	0.8	0.830861
600	100	1000	7	MFSPMAP	0.01	32	moment	yes	yes	yes	0.6	0.830769
25	10	1000	7	MFSPMAP	0.001	32	adam	yes	yes	no	0.6	0.830769
600	50	1000	7	MFSPMAP	0.001	64	adam	no	yes	no	0.6	0.830769
1400	10	1000	7	MFSPMAP	0.0005	32	adam	yes	yes	no	0.6	0.830769
600	100	1000	7	MFSPMAP	0.0005	32	rms	yes	yes	no	0.8	0.830769
600	25	1000	7	MFSPMAP	0.0005	32	moment	no	yes	no	0.6	0.830671
600	400	1000	7	MFSPMAP	0.0005	64	moment	yes	yes	no	0.8	0.830671
1400	10	1000	7	MFSPMAP	0.001	64	adam	yes	no	no	0.8	0.830671
200	25	1000	7	MFSPMAP	0.1	64	moment	yes	no	no	0.8	0.830671
1400	10	1000	7	MFSPMAP	0.0005	64	adam	yes	no	no	0.6	0.830565
2200	25	1000	7	MFSPMAP	0.1	64	moment	yes	yes	yes	0.6	0.830409
2200	25	1000	7	MFSPMAP	0.0005	32	rms	no	yes	yes	0.8	0.830409
2200	25	1000	7	MFSPMAP	0.0005	64	rms	yes	yes	yes	0.8	0.830409
200	25	1000	7	MFSPMAP	0.0005	64	adam	yes	yes	no	0.8	0.830409
100	10	1000	7	MFSPMAP	0.0005	64	adam	yes	yes	no	0.8	0.830409
2200	25	1000	7	MFSPMAP	0.0005	32	rms	no	yes	no	0.8	0.830409
600	100	1000	7	MFSPMAP	0.001	64	adam	yes	yes	yes	0.6	0.830303
1400	50	1000	7	MFSPMAP	0.001	32	adam	yes	yes	yes	0.8	0.830303
2200	50	1000	7	MFSPMAP	0.0005	32	rms	no	yes	no	0.6	0.830303
100	10	1000	7	MFSPMAP	0.0005	64	rms	no	yes	no	0.6	0.830303
1400	50	1000	7	MFSPMAP	0.0005	32	rms	yes	yes	no	0.8	0.830303
1400	10	1000	7	MFSPMAP	0.1	64	moment	yes	yes	no	0.8	0.830303
2200	25	1000	7	MFSPMAP	0.0005	64	rms	yes	no	yes	0.6	0.830303
2200	50	1000	7	MFSPMAP	0.0005	64	moment	yes	no	yes	0.6	0.830303
2200	25	1000	7	MFSPMAP	0.0005	64	rms	no	no	yes	0.8	0.830303
2200	25	1000	7	MFSPMAP	0.0005	64	moment	no	no	yes	0.8	0.830303
100	10	1000	7	MFSPMAP	0.001	32	rms	yes	no	no	0.8	0.830303
2200	600	1000	7	MFSPMAP	0.01	64	moment	no	yes	no	0.6	0.830189
200	25	1000	7	MFSPMAP	0.0005	32	adam	yes	no	no	0.6	0.830189
600	25	1000	7	MFSPMAP	0.001	64	moment	no	no	no	0.8	0.830189
600	400	1000	7	MFSPMAP	0.0005	64	rms	yes	yes	no	0.6	0.829971
2200	25	1000	7	MFSPMAP	0.001	64	moment	no	yes	yes	0.6	0.829851
600	100	1000	7	MFSPMAP	0.0005	32	adam	no	yes	yes	0.6	0.829851
2200	600	1000	7	MFSPMAP	0.0005	64	adam	yes	yes	yes	0.6	0.829851
200	25	1000	7	MFSPMAP	0.001	32	adam	yes	yes	yes	0.8	0.829851
600	50	1000	7	MFSPMAP	0.0005	64	moment	no	yes	yes	0.8	0.829851
400	10	1000	7	MFSPMAP	0.0005	32	adam	yes	yes	no	0.6	0.829851
1400	10	1000	7	MFSPMAP	0.001	32	rms	yes	no	yes	0.8	0.829851
600	50	1000	7	MFSPMAP	0.001	32	rms	yes	no	yes	0.8	0.829851
600	25	1000	7	MFSPMAP	0.0005	32	adam	no	yes	no	0.6	0.829721
600	25	1000	7	MFSPMAP	0.001	64	moment	no	yes	no	0.8	0.829721
1400	50	1000	7	MFSPMAP	0.0005	64	moment	no	no	yes	0.6	0.829721
2200	50	1000	7	MFSPMAP	0.0005	64	adam	no	no	yes	0.8	0.829721
1400	10	1000	7	MFSPMAP	0.001	32	rms	no	no	no	0.6	0.829582
2200	1400	1000	7	MFSPMAP	0.01	64	moment	no	yes	yes	0.8	0.829545
600	50	1000	7	MFSPMAP	0.0005	64	rms	yes	yes	yes	0.6	0.829412
2200	600	1000	7	MFSPMAP	0.1	64	moment	no	yes	yes	0.6	0.829412
600	100	1000	7	MFSPMAP	0.1	64	moment	no	yes	yes	0.8	0.829412
2200	50	1000	7	MFSPMAP	0.0005	64	rms	no	yes	no	0.6	0.829412
400	10	1000	7	MFSPMAP	0.001	32	moment	yes	no	yes	0.6	0.829412
2200	25	1000	7	MFSPMAP	0.0005	32	adam	no	no	yes	0.8	0.829412
200	25	1000	7	MFSPMAP	0.0005	64	adam	yes	yes	yes	0.6	0.829268
1400	50	1000	7	MFSPMAP	0.1	32	moment	no	yes	yes	0.6	0.829268
200	25	1000	7	MFSPMAP	0.001	32	moment	yes	yes	yes	0.8	0.829268
600	50	1000	7	MFSPMAP	0.001	64	moment	no	yes	yes	0.8	0.829268
200	25	1000	7	MFSPMAP	0.0005	64	adam	no	yes	yes	0.8	0.829268
2200	200	1000	7	MFSPMAP	0.01	32	moment	no	yes	no	0.6	0.829268
1400	50	1000	7	MFSPMAP	0.01	64	moment	no	yes	no	0.6	0.829268
600	50	1000	7	MFSPMAP	0.0005	32	moment	no	yes	no	0.8	0.829268
600	100	1000	7	MFSPMAP	0.0005	64	adam	yes	no	no	0.6	0.829268
400	10	1000	7	MFSPMAP	0.0005	32	rms	no	no	no	0.6	0.829268
1400	50	1000	7	MFSPMAP	0.01	32	moment	no	yes	no	0.6	0.829132
2200	600	1000	7	MFSPMAP	0.001	32	adam	yes	yes	yes	0.8	0.829114
2200	50	1000	7	MFSPMAP	0.001	64	moment	yes	yes	yes	0.6	0.828986
600	100	1000	7	MFSPMAP	0.01	64	moment	yes	yes	yes	0.8	0.828986
2200	25	1000	7	MFSPMAP	0.0005	64	adam	yes	yes	no	0.8	0.828986
600	25	1000	7	MFSPMAP	0.001	64	moment	yes	yes	yes	0.6	0.828947
2200	25	1000	7	MFSPMAP	0.0005	64	moment	no	no	no	0.6	0.828947
1400	50	1000	7	MFSPMAP	0.001	64	moment	no	yes	yes	0.6	0.828829
1400	50	1000	7	MFSPMAP	0.01	32	moment	no	yes	yes	0.6	0.828829
2200	600	1000	7	MFSPMAP	0.0005	64	moment	no	yes	yes	0.8	0.828829
200	25	1000	7	MFSPMAP	0.0005	64	rms	no	yes	no	0.6	0.828829
600	50	1000	7	MFSPMAP	0.01	64	moment	no	yes	no	0.6	0.828829
200	25	1000	7	MFSPMAP	0.0005	32	rms	no	no	yes	0.6	0.828829
600	100	1000	7	MFSPMAP	0.001	64	adam	no	no	yes	0.8	0.828829
2200	25	1000	7	MFSPMAP	0.001	64	rms	no	no	yes	0.8	0.828829
600	25	1000	7	MFSPMAP	0.0005	32	adam	no	no	yes	0.8	0.828829
200	25	1000	7	MFSPMAP	0.0005	64	adam	no	no	yes	0.8	0.828829
2200	25	1000	7	MFSPMAP	0.0005	64	rms	yes	no	no	0.8	0.828829
600	50	1000	7	MFSPMAP	0.0005	64	rms	no	yes	yes	0.8	0.82866
600	400	1000	7	MFSPMAP	0.0005	64	rms	yes	no	yes	0.8	0.82866
600	25	1000	7	MFSPMAP	0.0005	32	moment	no	no	no	0.6	0.82866
100	10	1000	7	MFSPMAP	0.1	64	moment	no	yes	no	0.8	0.828571
100	10	1000	7	MFSPMAP	0.0005	32	rms	no	no	yes	0.8	0.828571
2200	1400	1000	7	MFSPMAP	0.001	32	adam	no	yes	yes	0.6	0.828479
100	10	1000	7	MFSPMAP	0.0005	64	adam	no	yes	yes	0.6	0.828479
600	400	1000	7	MFSPMAP	0.0005	32	moment	no	yes	yes	0.6	0.828479
600	100	1000	7	MFSPMAP	0.0005	32	moment	no	yes	yes	0.8	0.828479
100	10	1000	7	MFSPMAP	0.0005	32	rms	no	yes	no	0.6	0.828479
1400	50	1000	7	MFSPMAP	0.0005	32	moment	yes	yes	no	0.6	0.828479
2200	1400	1000	7	MFSPMAP	0.0005	64	moment	yes	yes	no	0.8	0.828479
600	100	1000	7	MFSPMAP	0.1	64	moment	yes	yes	yes	0.8	0.828402
600	25	1000	7	MFSPMAP	0.001	64	moment	yes	yes	no	0.6	0.828402
2200	200	1000	7	MFSPMAP	0.0005	64	rms	no	yes	no	0.6	0.828402
400	10	1000	7	MFSPMAP	0.0005	32	rms	yes	yes	no	0.8	0.828402
200	25	1000	7	MFSPMAP	0.1	32	moment	yes	yes	no	0.8	0.828402
25	10	1000	7	MFSPMAP	0.001	32	rms	yes	no	yes	0.6	0.828402
2200	50	1000	7	MFSPMAP	0.0005	32	rms	yes	no	yes	0.8	0.828402
1400	10	1000	7	MFSPMAP	0.01	64	moment	no	no	yes	0.8	0.828402
25	10	1000	7	MFSPMAP	0.0005	32	adam	no	no	no	0.8	0.828402
400	10	1000	7	MFSPMAP	0.01	32	moment	no	yes	yes	0.8	0.828221
2200	25	1000	7	MFSPMAP	0.01	32	moment	no	yes	yes	0.8	0.828221
600	25	1000	7	MFSPMAP	0.01	32	moment	no	yes	yes	0.8	0.828221
1400	10	1000	7	MFSPMAP	0.1	32	moment	yes	yes	no	0.6	0.828221
200	25	1000	7	MFSPMAP	0.01	32	moment	yes	yes	no	0.8	0.828221
600	50	1000	7	MFSPMAP	0.01	64	moment	yes	yes	no	0.8	0.828221
600	100	1000	7	MFSPMAP	0.001	64	moment	no	no	yes	0.6	0.828221
600	400	1000	7	MFSPMAP	0.0005	64	rms	no	no	yes	0.8	0.828221
600	400	1000	7	MFSPMAP	0.0005	32	moment	yes	no	no	0.6	0.828221
200	25	1000	7	MFSPMAP	0.0005	64	adam	no	no	no	0.8	0.828221
2200	25	1000	7	MFSPMAP	0.01	64	moment	yes	yes	yes	0.8	0.828169
1400	10	1000	7	MFSPMAP	0.0005	32	moment	no	yes	yes	0.6	0.828025
600	25	1000	7	MFSPMAP	0.0005	32	moment	no	yes	yes	0.8	0.828025
2200	50	1000	7	MFSPMAP	0.0005	64	moment	no	yes	yes	0.8	0.828025
600	400	1000	7	MFSPMAP	0.0005	64	moment	no	no	yes	0.8	0.828025
2200	1400	1000	7	MFSPMAP	0.0005	64	moment	yes	no	no	0.6	0.828025
200	25	1000	7	MFSPMAP	0.001	64	moment	no	no	no	0.8	0.828025
2200	25	1000	7	MFSPMAP	0.0005	32	adam	no	yes	yes	0.8	0.827988
2200	50	1000	7	MFSPMAP	0.0005	64	adam	no	yes	yes	0.8	0.827988
600	400	1000	7	MFSPMAP	0.01	32	moment	no	yes	yes	0.8	0.827988
600	400	1000	7	MFSPMAP	0.0005	32	rms	yes	yes	no	0.8	0.827988
600	50	1000	7	MFSPMAP	0.01	64	moment	no	yes	no	0.8	0.827988
600	400	1000	7	MFSPMAP	0.0005	32	rms	yes	no	yes	0.8	0.827988
600	25	1000	7	MFSPMAP	0.01	64	moment	no	yes	yes	0.8	0.827795
2200	25	1000	7	MFSPMAP	0.001	64	moment	no	yes	no	0.6	0.827795
600	25	1000	7	MFSPMAP	0.0005	32	rms	no	yes	no	0.6	0.827795
100	10	1000	7	MFSPMAP	0.0005	32	rms	yes	yes	no	0.8	0.827795
1400	50	1000	7	MFSPMAP	0.001	64	moment	no	no	yes	0.8	0.827795
1400	50	1000	7	MFSPMAP	0.0005	32	rms	no	no	yes	0.8	0.827795
600	25	1000	7	MFSPMAP	0.0005	64	adam	yes	no	no	0.6	0.827795
600	50	1000	7	MFSPMAP	0.0005	32	moment	no	no	no	0.6	0.827795
2200	200	1000	7	MFSPMAP	0.001	32	rms	no	no	no	0.8	0.827795
200	25	1000	7	MFSPMAP	0.0005	64	moment	yes	no	no	0.8	0.827795
2200	25	1000	7	MFSPMAP	0.01	32	moment	no	yes	yes	0.6	0.827778
100	10	1000	7	MFSPMAP	0.1	64	moment	yes	yes	yes	0.6	0.827586
600	25	1000	7	MFSPMAP	0.0005	64	rms	yes	no	yes	0.8	0.827586
400	10	1000	4	MFSPMAP	0.001	32	adam	yes	yes	yes	0.6	0.827586
200	25	1000	4	MFSPMAP	0.001	32	adam	yes	yes	yes	0.6	0.827586
600	50	1000	4	MFSPMAP	0.001	32	adam	yes	yes	yes	0.6	0.827586
2200	25	1000	4	MFSPMAP	0.001	64	adam	yes	yes	yes	0.6	0.827586
400	10	1000	4	MFSPMAP	0.001	64	rms	yes	yes	yes	0.6	0.827586
2200	25	1000	4	MFSPMAP	0.001	64	rms	yes	yes	yes	0.6	0.827586
2200	600	1000	4	MFSPMAP	0.0005	32	adam	yes	yes	yes	0.6	0.827586
25	10	1000	4	MFSPMAP	0.0005	32	adam	no	yes	yes	0.6	0.827586
200	25	1000	4	MFSPMAP	0.0005	64	adam	no	yes	yes	0.6	0.827586
600	100	1000	4	MFSPMAP	0.01	64	moment	yes	yes	yes	0.6	0.827586
2200	200	1000	4	MFSPMAP	0.1	32	moment	yes	yes	yes	0.6	0.827586
2200	600	1000	4	MFSPMAP	0.1	32	moment	yes	yes	yes	0.6	0.827586
2200	600	1000	4	MFSPMAP	0.1	32	moment	no	yes	yes	0.6	0.827586
600	25	1000	4	MFSPMAP	0.001	64	adam	yes	yes	yes	0.8	0.827586
2200	200	1000	4	MFSPMAP	0.001	64	rms	no	yes	yes	0.8	0.827586
600	50	1000	4	MFSPMAP	0.001	32	moment	yes	yes	yes	0.8	0.827586
2200	25	1000	4	MFSPMAP	0.001	32	moment	yes	yes	yes	0.8	0.827586
2200	600	1000	4	MFSPMAP	0.0005	32	adam	yes	yes	yes	0.8	0.827586
25	10	1000	4	MFSPMAP	0.0005	32	adam	no	yes	yes	0.8	0.827586
2200	1400	1000	4	MFSPMAP	0.0005	64	adam	yes	yes	yes	0.8	0.827586
100	10	1000	4	MFSPMAP	0.0005	64	rms	no	yes	yes	0.8	0.827586
2200	1400	1000	4	MFSPMAP	0.0005	32	moment	yes	yes	yes	0.8	0.827586
600	100	1000	4	MFSPMAP	0.01	64	rms	yes	yes	yes	0.8	0.827586
600	50	1000	4	MFSPMAP	0.1	32	moment	yes	yes	yes	0.8	0.827586
600	400	1000	4	MFSPMAP	0.1	32	moment	yes	yes	yes	0.8	0.827586
100	10	1000	4	MFSPMAP	0.1	32	moment	no	yes	yes	0.8	0.827586
600	50	1000	4	MFSPMAP	0.1	64	moment	no	yes	yes	0.8	0.827586
600	25	1000	4	MFSPMAP	0.001	32	adam	yes	yes	no	0.6	0.827586
2200	25	1000	4	MFSPMAP	0.0005	64	adam	yes	yes	no	0.6	0.827586
1400	10	1000	4	MFSPMAP	0.0005	32	rms	yes	yes	no	0.6	0.827586
2200	600	1000	4	MFSPMAP	0.01	32	moment	yes	yes	no	0.6	0.827586
2200	25	1000	4	MFSPMAP	0.01	64	moment	no	yes	no	0.6	0.827586
200	25	1000	4	MFSPMAP	0.1	32	moment	no	yes	no	0.6	0.827586
600	400	1000	4	MFSPMAP	0.1	32	moment	no	yes	no	0.6	0.827586
2200	600	1000	4	MFSPMAP	0.1	32	moment	yes	yes	no	0.6	0.827586
2200	600	1000	4	MFSPMAP	0.1	32	moment	no	yes	no	0.6	0.827586
2200	600	1000	4	MFSPMAP	0.1	64	moment	no	yes	no	0.6	0.827586
1400	50	1000	4	MFSPMAP	0.001	32	rms	yes	yes	no	0.8	0.827586
200	25	1000	4	MFSPMAP	0.001	32	rms	yes	yes	no	0.8	0.827586
600	100	1000	4	MFSPMAP	0.001	32	rms	yes	yes	no	0.8	0.827586
2200	50	1000	4	MFSPMAP	0.001	64	rms	yes	yes	no	0.8	0.827586
2200	50	1000	4	MFSPMAP	0.001	32	moment	yes	yes	no	0.8	0.827586
400	10	1000	4	MFSPMAP	0.0005	32	adam	no	yes	no	0.8	0.827586
2200	1400	1000	4	MFSPMAP	0.0005	32	adam	no	yes	no	0.8	0.827586
200	25	1000	4	MFSPMAP	0.0005	32	rms	no	yes	no	0.8	0.827586
2200	50	1000	4	MFSPMAP	0.0005	32	rms	no	yes	no	0.8	0.827586
1400	50	1000	4	MFSPMAP	0.0005	32	moment	no	yes	no	0.8	0.827586
2200	25	1000	4	MFSPMAP	0.0005	32	moment	yes	yes	no	0.8	0.827586
200	25	1000	4	MFSPMAP	0.01	64	adam	yes	yes	no	0.8	0.827586
600	400	1000	4	MFSPMAP	0.01	64	moment	yes	yes	no	0.8	0.827586
[truncated: 29,592 more rows]

## Sheet: 5LayerNetworks
Layer1	Layer2	Layer3	Epoch	Level	Feature	LearningRate	MinibatchSize	Optimizer	NormalizeInputs	BatchNormalization	LearningRateDecay	DropoutRate	F-Score
1400	600	25	1000	7	MFSPMAP	0.01	64	moment	yes	no	yes	0.8	0.88
1400	100	50	1000	7	MFSPMAP	0.001	64	moment	yes	no	yes	0.8	0.879518
1400	400	100	1000	7	MFSPMAP	0.0005	32	moment	no	no	no	0.8	0.879056
1400	400	100	1000	7	MFSPMAP	0.001	32	moment	yes	no	yes	0.6	0.876543
1400	100	25	1000	7	MFSPMAP	0.0005	32	moment	yes	no	yes	0.8	0.876543
1400	100	50	1000	7	MFSPMAP	0.001	32	moment	yes	no	no	0.8	0.874618
200	100	25	1000	7	MFSPMAP	0.01	64	moment	no	no	yes	0.8	0.8739
1400	100	25	1000	7	MFSPMAP	0.01	64	moment	yes	no	no	0.8	0.873563
600	400	50	1000	7	MFSPMAP	0.001	32	moment	no	no	yes	0.8	0.872404
1400	100	25	1000	7	MFSPMAP	0.001	64	moment	no	no	yes	0.8	0.871951
1400	400	100	1000	7	MFSPMAP	0.001	64	moment	yes	no	yes	0.8	0.87106
1400	600	50	1000	7	MFSPMAP	0.001	64	moment	no	no	no	0.6	0.870968
1400	600	10	1000	7	MFSPMAP	0.01	32	moment	yes	yes	no	0.8	0.870091
600	400	50	1000	7	MFSPMAP	0.001	32	moment	yes	no	no	0.8	0.870091
400	200	50	1000	7	MFSPMAP	0.01	64	moment	no	no	no	0.8	0.869822
1400	400	100	1000	7	MFSPMAP	0.0005	32	moment	yes	no	yes	0.8	0.86875
600	400	50	1000	7	MFSPMAP	0.001	64	moment	yes	no	no	0.8	0.868502
1400	50	10	1000	7	MFSPMAP	0.01	32	moment	no	no	yes	0.8	0.868502
1400	600	10	1000	7	MFSPMAP	0.001	64	moment	no	no	yes	0.8	0.868167
1400	600	50	1000	7	MFSPMAP	0.001	32	moment	yes	yes	yes	0.8	0.868035
1400	400	100	1000	7	MFSPMAP	0.001	32	moment	yes	no	no	0.8	0.868035
400	200	50	1000	7	MFSPMAP	0.01	64	moment	no	no	yes	0.6	0.868035
400	200	100	1000	7	MFSPMAP	0.0005	32	rms	no	no	yes	0.8	0.86747
1400	600	10	1000	7	MFSPMAP	0.0005	64	adam	no	no	yes	0.8	0.867089
600	400	10	1000	7	MFSPMAP	0.01	64	moment	no	no	yes	0.8	0.867052
400	200	100	1000	7	MFSPMAP	0.01	64	moment	no	no	no	0.6	0.866667
1400	600	50	1000	7	MFSPMAP	0.001	32	moment	no	no	no	0.8	0.866279
1400	100	50	1000	7	MFSPMAP	0.0005	32	moment	yes	no	yes	0.8	0.866097
1400	400	100	1000	7	MFSPMAP	0.001	64	moment	no	no	yes	0.8	0.865497
200	100	25	1000	7	MFSPMAP	0.01	64	moment	no	no	no	0.6	0.865031
600	400	10	1000	7	MFSPMAP	0.01	32	moment	no	no	no	0.8	0.865031
400	200	50	1000	7	MFSPMAP	0.001	32	moment	yes	no	yes	0.8	0.864865
1400	50	10	1000	7	MFSPMAP	0.01	32	moment	yes	no	no	0.8	0.864865
200	100	25	1000	7	MFSPMAP	0.0005	32	rms	no	no	yes	0.8	0.864865
1400	600	50	1000	7	MFSPMAP	0.01	64	moment	no	no	no	0.6	0.864865
1400	100	50	1000	7	MFSPMAP	0.001	32	moment	yes	yes	yes	0.8	0.864706
1400	100	25	1000	7	MFSPMAP	0.001	32	moment	yes	yes	no	0.8	0.864706
600	100	50	1000	7	MFSPMAP	0.0005	64	adam	yes	no	yes	0.8	0.864048
600	400	50	1000	7	MFSPMAP	0.01	64	moment	yes	no	no	0.8	0.863905
400	200	100	1000	7	MFSPMAP	0.0005	32	moment	no	no	yes	0.8	0.863768
1400	600	25	1000	7	MFSPMAP	0.01	32	moment	no	no	no	0.8	0.863768
1400	100	25	1000	7	MFSPMAP	0.001	32	moment	no	no	no	0.8	0.863768
1400	50	25	1000	7	MFSPMAP	0.01	64	moment	no	yes	no	0.8	0.863636
1400	600	50	1000	7	MFSPMAP	0.001	32	moment	no	no	yes	0.6	0.863354
600	400	10	1000	7	MFSPMAP	0.001	32	moment	no	no	yes	0.8	0.863354
600	400	50	1000	7	MFSPMAP	0.001	32	moment	yes	yes	yes	0.8	0.863222
400	200	50	1000	7	MFSPMAP	0.01	32	moment	yes	no	yes	0.8	0.863222
1400	400	100	1000	7	MFSPMAP	0.01	64	moment	no	no	no	0.6	0.863222
1400	100	25	1000	7	MFSPMAP	0.01	64	moment	yes	no	yes	0.8	0.863095
200	100	25	1000	7	MFSPMAP	0.001	32	moment	no	no	no	0.8	0.8625
400	200	100	1000	7	MFSPMAP	0.001	32	moment	no	yes	no	0.8	0.862275
1400	400	100	1000	7	MFSPMAP	0.001	32	moment	no	no	yes	0.8	0.862275
1400	100	50	1000	7	MFSPMAP	0.001	32	moment	no	no	no	0.8	0.862275
1400	600	25	1000	7	MFSPMAP	0.001	32	moment	no	yes	no	0.8	0.86217
400	200	100	1000	7	MFSPMAP	0.01	64	moment	no	no	no	0.8	0.862069
1400	600	50	1000	7	MFSPMAP	0.01	64	moment	yes	no	yes	0.6	0.861538
1400	400	100	1000	7	MFSPMAP	0.001	64	moment	yes	no	no	0.8	0.861538
1400	100	50	1000	7	MFSPMAP	0.001	32	moment	no	yes	yes	0.6	0.861538
1400	400	100	1000	7	MFSPMAP	0.01	64	moment	yes	no	no	0.6	0.861446
1400	100	50	1000	7	MFSPMAP	0.01	64	moment	no	yes	yes	0.6	0.861357
600	400	50	1000	7	MFSPMAP	0.001	64	moment	no	no	yes	0.8	0.861357
1400	600	50	1000	7	MFSPMAP	0.01	64	moment	yes	no	no	0.6	0.861272
400	100	10	1000	7	MFSPMAP	0.01	32	moment	yes	yes	yes	0.8	0.860681
1400	600	50	1000	7	MFSPMAP	0.01	64	moment	no	no	yes	0.6	0.860681
1400	400	100	1000	7	MFSPMAP	0.001	32	moment	no	yes	no	0.8	0.860606
1400	100	25	1000	7	MFSPMAP	0.01	32	moment	no	yes	no	0.6	0.860534
1400	600	25	1000	7	MFSPMAP	0.01	64	moment	no	no	yes	0.8	0.860534
1400	400	100	1000	7	MFSPMAP	0.01	64	moment	no	no	no	0.8	0.860534
1400	600	25	1000	7	MFSPMAP	0.01	64	moment	yes	no	no	0.6	0.860465
600	400	10	1000	7	MFSPMAP	0.001	64	moment	no	no	no	0.8	0.859813
1400	600	25	1000	7	MFSPMAP	0.0005	32	moment	yes	no	yes	0.8	0.859701
1400	100	50	1000	7	MFSPMAP	0.001	32	moment	yes	no	yes	0.8	0.859701
1400	600	50	1000	7	MFSPMAP	0.1	64	moment	no	yes	no	0.8	0.859701
1400	100	50	1000	7	MFSPMAP	0.001	64	moment	no	no	no	0.8	0.859701
200	100	25	1000	7	MFSPMAP	0.0005	64	rms	yes	no	yes	0.6	0.858896
1400	600	50	1000	7	MFSPMAP	0.001	64	moment	yes	no	yes	0.8	0.858896
1400	100	50	1000	7	MFSPMAP	0.0005	64	moment	no	no	no	0.8	0.858859
600	400	50	1000	7	MFSPMAP	0.01	64	moment	yes	no	yes	0.6	0.858824
1400	400	100	1000	7	MFSPMAP	0.001	32	moment	yes	no	yes	0.8	0.858824
1400	400	100	1000	7	MFSPMAP	0.01	64	moment	yes	no	yes	0.8	0.858824
400	200	100	1000	7	MFSPMAP	0.01	64	moment	yes	no	no	0.8	0.858824
1400	100	50	1000	7	MFSPMAP	0.01	64	moment	no	no	no	0.8	0.858824
1400	400	100	1000	7	MFSPMAP	0.001	32	moment	no	no	no	0.8	0.85879
1400	100	50	1000	7	MFSPMAP	0.0005	32	moment	no	yes	no	0.8	0.858044
600	400	10	1000	7	MFSPMAP	0.01	32	moment	yes	yes	yes	0.8	0.857988
1400	600	50	1000	7	MFSPMAP	0.01	64	moment	no	no	no	0.8	0.857988
1400	50	25	1000	7	MFSPMAP	0.01	64	moment	no	no	no	0.8	0.857971
1400	600	25	1000	7	MFSPMAP	0.001	32	moment	yes	yes	no	0.8	0.857143
1400	50	10	1000	7	MFSPMAP	0.01	64	moment	yes	no	yes	0.8	0.857143
1400	100	50	1000	7	MFSPMAP	0.01	64	moment	yes	no	yes	0.8	0.857143
1400	600	25	1000	7	MFSPMAP	0.001	32	moment	no	no	no	0.8	0.857143
1400	400	100	1000	7	MFSPMAP	0.001	32	moment	no	no	yes	0.6	0.857143
400	200	100	1000	7	MFSPMAP	0.001	64	moment	no	no	yes	0.8	0.857143
600	400	10	1000	7	MFSPMAP	0.0005	32	adam	no	no	no	0.8	0.857143
1400	100	50	1000	7	MFSPMAP	0.01	64	moment	yes	no	yes	0.6	0.857143
1400	600	25	1000	7	MFSPMAP	0.01	64	moment	no	no	yes	0.6	0.857143
1400	100	50	1000	7	MFSPMAP	0.01	32	moment	no	no	no	0.8	0.857143
400	200	100	1000	7	MFSPMAP	0.01	64	moment	no	no	yes	0.8	0.856305
1400	400	100	1000	7	MFSPMAP	0.01	64	moment	no	no	yes	0.8	0.856305
600	400	50	1000	7	MFSPMAP	0.01	64	moment	no	no	no	0.8	0.856305
1400	100	50	1000	7	MFSPMAP	0.001	64	moment	yes	yes	no	0.8	0.856287
1400	400	100	1000	7	MFSPMAP	0.0005	32	moment	yes	no	no	0.8	0.856287
1400	600	50	1000	7	MFSPMAP	0.0005	32	moment	no	yes	yes	0.8	0.85625
400	200	50	1000	7	MFSPMAP	0.01	32	moment	yes	no	no	0.8	0.855524
1400	600	50	1000	7	MFSPMAP	0.001	32	moment	yes	no	yes	0.8	0.855491
1400	600	25	1000	7	MFSPMAP	0.01	64	moment	yes	yes	yes	0.6	0.855457
1400	600	25	1000	7	MFSPMAP	0.0005	32	moment	yes	yes	no	0.8	0.855457
400	200	100	1000	7	MFSPMAP	0.01	64	moment	yes	no	yes	0.6	0.855457
400	200	100	1000	7	MFSPMAP	0.01	64	moment	yes	no	no	0.6	0.855457
400	100	10	1000	7	MFSPMAP	0.01	32	moment	yes	no	no	0.8	0.855457
1400	600	50	1000	7	MFSPMAP	0.001	32	moment	yes	no	no	0.8	0.855457
1400	400	100	1000	7	MFSPMAP	0.01	64	moment	no	no	yes	0.6	0.855457
600	400	50	1000	7	MFSPMAP	0.01	64	moment	no	no	yes	0.8	0.855457
600	400	50	1000	7	MFSPMAP	0.01	64	moment	yes	no	yes	0.8	0.855422
600	100	50	1000	7	MFSPMAP	0.01	64	moment	yes	no	yes	0.8	0.855422
1400	600	25	1000	7	MFSPMAP	0.0005	64	rms	no	yes	yes	0.8	0.855422
1400	600	10	1000	7	MFSPMAP	0.1	32	moment	no	yes	yes	0.8	0.855422
1400	50	25	1000	7	MFSPMAP	0.01	32	moment	no	yes	yes	0.6	0.854651
400	200	100	1000	7	MFSPMAP	0.1	32	moment	yes	yes	yes	0.8	0.854599
1400	400	100	1000	7	MFSPMAP	0.001	32	moment	no	yes	yes	0.8	0.854599
400	200	100	1000	7	MFSPMAP	0.001	64	moment	yes	no	no	0.8	0.854545
1400	50	25	1000	7	MFSPMAP	0.001	64	moment	no	yes	no	0.8	0.854545
400	200	100	1000	7	MFSPMAP	0.0005	32	rms	yes	no	no	0.8	0.854489
400	100	10	1000	7	MFSPMAP	0.01	32	moment	no	no	yes	0.8	0.854489
1400	100	50	1000	7	MFSPMAP	0.01	64	moment	no	no	no	0.6	0.854489
600	400	10	1000	7	MFSPMAP	0.01	32	moment	yes	no	no	0.8	0.85443
400	200	50	1000	7	MFSPMAP	0.001	32	moment	no	yes	no	0.6	0.85443
1400	600	25	1000	7	MFSPMAP	0.0005	32	moment	yes	no	no	0.8	0.853801
1400	600	25	1000	7	MFSPMAP	0.01	64	moment	yes	no	no	0.8	0.853801
600	400	50	1000	7	MFSPMAP	0.001	64	moment	no	no	no	0.8	0.853801
1400	600	50	1000	7	MFSPMAP	0.1	64	moment	no	yes	yes	0.6	0.853731
1400	100	50	1000	7	MFSPMAP	0.01	64	moment	no	no	yes	0.6	0.853659
1400	600	50	1000	7	MFSPMAP	0.0005	32	moment	no	no	yes	0.8	0.853659
600	100	50	1000	7	MFSPMAP	0.001	32	moment	no	yes	yes	0.8	0.853583
600	400	10	1000	7	MFSPMAP	0.0005	32	rms	no	no	yes	0.6	0.853583
600	400	50	1000	7	MFSPMAP	0.001	64	moment	yes	yes	yes	0.8	0.853503
200	100	25	1000	7	MFSPMAP	0.0005	32	moment	yes	no	no	0.8	0.853503
1400	50	25	1000	7	MFSPMAP	0.001	64	moment	no	no	yes	0.8	0.853503
1400	100	50	1000	7	MFSPMAP	0.01	64	moment	yes	no	no	0.8	0.853026
600	100	50	1000	7	MFSPMAP	0.0005	32	rms	yes	yes	yes	0.8	0.852941
1400	100	25	1000	7	MFSPMAP	0.0005	32	rms	yes	yes	no	0.8	0.852941
1400	400	100	1000	7	MFSPMAP	0.01	32	moment	yes	no	yes	0.6	0.852941
400	200	50	1000	7	MFSPMAP	0.001	32	moment	yes	yes	no	0.8	0.852853
1400	600	50	1000	7	MFSPMAP	0.0005	32	moment	yes	no	yes	0.8	0.852853
1400	600	25	1000	7	MFSPMAP	0.001	32	moment	no	yes	yes	0.6	0.852853
400	200	100	1000	7	MFSPMAP	0.01	32	moment	no	yes	yes	0.8	0.852853
600	400	50	1000	7	MFSPMAP	0.01	64	moment	no	no	yes	0.6	0.852853
1400	100	25	1000	7	MFSPMAP	0.001	64	moment	yes	yes	no	0.8	0.852761
600	100	50	1000	7	MFSPMAP	0.0005	32	moment	no	no	yes	0.8	0.852761
1400	50	25	1000	7	MFSPMAP	0.01	64	moment	yes	no	no	0.6	0.852273
400	200	100	1000	7	MFSPMAP	0.01	32	moment	no	no	no	0.8	0.852273
600	400	50	1000	7	MFSPMAP	0.001	64	rms	yes	yes	yes	0.8	0.852174
600	400	50	1000	7	MFSPMAP	0.01	64	moment	yes	no	no	0.6	0.852071
400	200	100	1000	7	MFSPMAP	0.001	32	moment	yes	yes	yes	0.8	0.851964
1400	100	50	1000	7	MFSPMAP	0.0005	64	rms	yes	yes	yes	0.8	0.851964
1400	100	25	1000	7	MFSPMAP	0.001	32	moment	no	yes	no	0.8	0.851964
400	200	50	1000	7	MFSPMAP	0.01	32	moment	no	no	no	0.8	0.851964
1400	100	50	1000	7	MFSPMAP	0.001	32	moment	yes	yes	yes	0.6	0.851735
600	400	10	1000	7	MFSPMAP	0.01	32	moment	no	no	yes	0.6	0.851735
1400	400	100	1000	7	MFSPMAP	0.001	64	moment	no	no	no	0.8	0.851735
600	100	50	1000	7	MFSPMAP	0.001	32	moment	yes	no	no	0.8	0.851429
1400	600	50	1000	7	MFSPMAP	0.0005	64	moment	no	no	yes	0.8	0.851429
1400	600	50	1000	7	MFSPMAP	0.01	64	moment	yes	no	no	0.8	0.851312
1400	100	25	1000	7	MFSPMAP	0.01	32	moment	no	no	yes	0.8	0.851312
600	100	50	1000	7	MFSPMAP	0.001	32	moment	no	yes	yes	0.6	0.85119
400	200	100	1000	7	MFSPMAP	0.001	32	adam	no	yes	yes	0.8	0.851064
400	200	50	1000	7	MFSPMAP	0.0005	32	moment	yes	no	no	0.8	0.850932
1400	50	10	1000	7	MFSPMAP	0.001	32	moment	yes	no	no	0.6	0.850794
600	400	50	1000	7	MFSPMAP	0.0005	64	moment	no	no	yes	0.8	0.850794
1400	600	10	1000	7	MFSPMAP	0.0005	32	adam	yes	no	no	0.8	0.850649
400	200	100	1000	7	MFSPMAP	0.001	32	rms	yes	yes	yes	0.8	0.850575
400	200	50	1000	7	MFSPMAP	0.01	64	moment	yes	no	yes	0.8	0.85044
1400	600	25	1000	7	MFSPMAP	0.001	64	moment	yes	no	no	0.8	0.85044
200	100	25	1000	7	MFSPMAP	0.01	32	moment	yes	no	no	0.8	0.85044
1400	50	25	1000	7	MFSPMAP	0.001	32	moment	yes	no	no	0.8	0.850299
600	400	50	1000	7	MFSPMAP	0.01	32	moment	no	no	no	0.8	0.850299
1400	400	100	1000	7	MFSPMAP	0.0005	64	moment	no	no	no	0.8	0.850153
600	400	10	1000	7	MFSPMAP	0.01	64	moment	yes	no	no	0.6	0.85
400	100	10	1000	7	MFSPMAP	0.0005	32	moment	yes	no	no	0.8	0.85
1400	100	25	1000	7	MFSPMAP	0.0005	64	adam	yes	no	no	0.8	0.85
1400	400	100	1000	7	MFSPMAP	0.0005	64	moment	yes	no	no	0.8	0.85
1400	100	50	1000	7	MFSPMAP	0.01	32	moment	no	no	yes	0.8	0.849858
400	100	10	1000	7	MFSPMAP	0.01	64	moment	yes	no	yes	0.8	0.84984
600	100	50	1000	7	MFSPMAP	0.0005	32	rms	yes	no	yes	0.8	0.849711
1400	600	25	1000	7	MFSPMAP	0.001	32	moment	yes	yes	yes	0.8	0.849558
1400	400	100	1000	7	MFSPMAP	0.001	32	moment	yes	yes	no	0.6	0.849558
400	200	100	1000	7	MFSPMAP	0.001	64	rms	no	yes	yes	0.8	0.849558
400	200	100	1000	7	MFSPMAP	0.0005	64	rms	no	no	yes	0.8	0.849558
600	400	50	1000	7	MFSPMAP	0.0005	64	adam	no	yes	no	0.6	0.849398
1400	50	25	1000	7	MFSPMAP	0.001	32	moment	yes	no	yes	0.8	0.849231
1400	400	100	1000	7	MFSPMAP	0.001	32	moment	yes	no	no	0.6	0.849057
600	400	50	1000	7	MFSPMAP	0.0005	32	rms	no	no	yes	0.6	0.849057
1400	100	25	1000	7	MFSPMAP	0.001	32	moment	no	no	no	0.6	0.849057
600	400	50	1000	7	MFSPMAP	0.001	32	moment	yes	no	yes	0.8	0.849003
400	200	50	1000	7	MFSPMAP	0.0005	32	moment	yes	yes	no	0.8	0.848875
1400	100	50	1000	7	MFSPMAP	0.001	32	moment	yes	yes	no	0.6	0.848665
600	400	50	1000	7	MFSPMAP	0.01	32	moment	yes	no	no	0.6	0.848665
600	100	50	1000	7	MFSPMAP	0.001	32	moment	yes	no	no	0.6	0.848665
1400	100	50	1000	7	MFSPMAP	0.0005	32	moment	no	yes	yes	0.8	0.848665
1400	600	25	1000	7	MFSPMAP	0.0005	32	moment	no	no	no	0.8	0.848665
1400	600	50	1000	7	MFSPMAP	0.001	32	moment	yes	yes	yes	0.6	0.848485
1400	400	100	1000	7	MFSPMAP	0.0005	64	adam	yes	yes	no	0.6	0.848485
400	200	50	1000	7	MFSPMAP	0.001	32	moment	no	yes	no	0.8	0.848485
1400	600	50	1000	7	MFSPMAP	0.001	32	moment	no	yes	yes	0.8	0.848297
600	400	10	1000	7	MFSPMAP	0.0005	64	moment	no	no	no	0.8	0.848101
1400	600	50	1000	7	MFSPMAP	0.001	32	moment	yes	yes	no	0.8	0.847953
400	200	50	1000	7	MFSPMAP	0.0005	32	moment	no	no	yes	0.8	0.847953
1400	100	25	1000	7	MFSPMAP	0.0005	32	moment	no	no	no	0.8	0.847953
1400	600	25	1000	7	MFSPMAP	0.01	32	moment	no	yes	yes	0.6	0.847761
400	200	100	1000	7	MFSPMAP	0.0005	64	adam	no	yes	yes	0.8	0.847761
1400	100	25	1000	7	MFSPMAP	0.001	32	moment	no	no	yes	0.8	0.847761
1400	400	100	1000	7	MFSPMAP	0.001	32	moment	no	yes	yes	0.6	0.847561
1400	600	50	1000	7	MFSPMAP	0.001	32	moment	no	yes	yes	0.6	0.847561
600	100	50	1000	7	MFSPMAP	0.001	32	rms	no	yes	yes	0.8	0.847561
1400	400	100	1000	7	MFSPMAP	0.001	32	moment	no	no	no	0.6	0.847561
400	200	50	1000	7	MFSPMAP	0.01	64	moment	yes	no	no	0.8	0.847458
1400	600	50	1000	7	MFSPMAP	0.001	64	moment	no	yes	no	0.8	0.847352
1400	600	50	1000	7	MFSPMAP	0.01	32	moment	yes	no	yes	0.8	0.847059
1400	100	25	1000	7	MFSPMAP	0.0005	32	moment	yes	no	no	0.8	0.847059
1400	100	25	1000	7	MFSPMAP	0.01	32	moment	no	yes	yes	0.8	0.847059
600	400	50	1000	7	MFSPMAP	0.01	64	moment	yes	yes	yes	0.6	0.846847
1400	50	25	1000	7	MFSPMAP	0.01	32	moment	yes	no	no	0.8	0.846847
600	400	50	1000	7	MFSPMAP	0.01	64	moment	no	yes	yes	0.8	0.846847
1400	400	100	1000	7	MFSPMAP	0.0005	64	rms	no	yes	yes	0.8	0.846847
1400	100	25	1000	7	MFSPMAP	0.01	64	moment	no	no	yes	0.8	0.846847
1400	100	50	1000	7	MFSPMAP	0.001	32	moment	no	yes	no	0.8	0.846626
1400	100	25	1000	7	MFSPMAP	0.001	64	moment	no	no	no	0.6	0.846626
600	100	50	1000	7	MFSPMAP	0.001	32	moment	yes	no	yes	0.8	0.846395
1400	100	25	1000	7	MFSPMAP	0.001	32	moment	no	no	yes	0.6	0.846395
400	200	50	1000	7	MFSPMAP	0.0005	32	moment	no	no	no	0.8	0.846395
600	400	50	1000	7	MFSPMAP	0.001	32	moment	no	yes	no	0.8	0.846377
1400	600	50	1000	7	MFSPMAP	0.001	32	moment	no	yes	no	0.8	0.846377
400	200	50	1000	7	MFSPMAP	0.01	64	moment	no	no	yes	0.8	0.846377
400	200	50	1000	7	MFSPMAP	0.001	64	moment	no	no	no	0.8	0.846154
1400	600	10	1000	7	MFSPMAP	0.01	64	moment	yes	no	yes	0.8	0.846154
1400	600	25	1000	7	MFSPMAP	0.001	64	moment	yes	yes	yes	0.8	0.845921
1400	400	100	1000	7	MFSPMAP	0.01	64	moment	yes	no	no	0.8	0.845921
400	200	50	1000	7	MFSPMAP	0.01	64	moment	no	yes	yes	0.6	0.845921
1400	600	50	1000	7	MFSPMAP	0.0005	32	moment	no	yes	no	0.8	0.845921
400	200	50	1000	7	MFSPMAP	0.01	32	moment	no	no	yes	0.8	0.845921
200	100	25	1000	7	MFSPMAP	0.01	32	moment	no	no	no	0.6	0.845921
400	200	100	1000	7	MFSPMAP	0.0005	64	adam	no	no	no	0.8	0.845921
400	100	10	1000	7	MFSPMAP	0.0005	32	moment	no	no	no	0.8	0.845921
200	100	25	1000	7	MFSPMAP	0.01	64	moment	yes	no	yes	0.8	0.845714
1400	600	25	1000	7	MFSPMAP	0.0005	64	moment	yes	no	yes	0.8	0.845679
400	200	100	1000	7	MFSPMAP	0.0005	32	moment	no	yes	yes	0.8	0.845679
200	100	25	1000	7	MFSPMAP	0.01	32	moment	yes	no	yes	0.8	0.845481
1400	50	25	1000	7	MFSPMAP	0.01	64	moment	yes	no	no	0.8	0.845481
600	400	50	1000	7	MFSPMAP	0.01	64	moment	no	yes	no	0.6	0.845481
400	100	10	1000	7	MFSPMAP	0.0005	32	rms	no	yes	no	0.8	0.845481
1400	600	50	1000	7	MFSPMAP	0.001	32	moment	no	no	yes	0.8	0.845481
200	100	25	1000	7	MFSPMAP	0.0005	64	adam	no	no	no	0.8	0.845481
400	200	50	1000	7	MFSPMAP	0.0005	32	moment	yes	no	no	0.6	0.845426
400	100	10	1000	7	MFSPMAP	0.001	32	moment	no	no	no	0.8	0.845426
1400	600	25	1000	7	MFSPMAP	0.001	32	moment	yes	no	yes	0.6	0.845238
600	400	50	1000	7	MFSPMAP	0.0005	64	adam	yes	no	yes	0.8	0.845238
1400	100	50	1000	7	MFSPMAP	0.0005	64	adam	yes	no	yes	0.8	0.845238
1400	100	50	1000	7	MFSPMAP	0.001	64	moment	no	yes	yes	0.8	0.845238
400	200	100	1000	7	MFSPMAP	0.001	32	moment	no	no	yes	0.8	0.845238
1400	400	100	1000	7	MFSPMAP	0.001	64	moment	yes	no	no	0.6	0.845161
1400	400	100	1000	7	MFSPMAP	0.01	32	moment	yes	no	yes	0.8	0.84507
1400	400	100	1000	7	MFSPMAP	0.1	32	moment	yes	yes	yes	0.6	0.844985
1400	400	100	1000	7	MFSPMAP	0.01	64	moment	yes	no	yes	0.6	0.844985
200	100	25	1000	7	MFSPMAP	0.0005	32	moment	no	yes	yes	0.8	0.844985
400	200	50	1000	7	MFSPMAP	0.0005	64	moment	no	no	no	0.8	0.844985
600	100	50	1000	7	MFSPMAP	0.0005	32	rms	no	no	no	0.8	0.844985
1400	600	50	1000	7	MFSPMAP	0.001	64	moment	no	yes	yes	0.8	0.844828
1400	400	100	1000	7	MFSPMAP	0.001	32	moment	yes	yes	yes	0.6	0.84472
1400	400	100	1000	7	MFSPMAP	0.01	32	moment	yes	no	no	0.8	0.844575
400	200	50	1000	7	MFSPMAP	0.0005	32	rms	no	no	no	0.8	0.844575
1400	600	25	1000	7	MFSPMAP	0.0005	32	moment	yes	no	no	0.6	0.844444
1400	600	50	1000	7	MFSPMAP	0.001	32	moment	no	yes	no	0.6	0.844444
1400	400	100	1000	7	MFSPMAP	0.0005	32	moment	no	no	no	0.6	0.844444
200	100	25	1000	7	MFSPMAP	0.0005	64	rms	no	no	yes	0.8	0.844311
1400	100	50	1000	7	MFSPMAP	0.001	64	moment	yes	yes	yes	0.6	0.844037
1400	400	100	1000	7	MFSPMAP	0.0005	32	moment	no	yes	yes	0.8	0.844037
400	200	100	1000	7	MFSPMAP	0.01	32	moment	no	yes	no	0.8	0.843931
600	400	50	1000	7	MFSPMAP	0.01	32	moment	no	no	no	0.6	0.843931
1400	50	25	1000	7	MFSPMAP	0.001	64	moment	yes	no	yes	0.8	0.84375
400	200	50	1000	7	MFSPMAP	0.0005	64	adam	yes	no	no	0.8	0.84375
1400	600	50	1000	7	MFSPMAP	0.001	64	moment	no	yes	no	0.6	0.84375
400	200	50	1000	7	MFSPMAP	0.01	32	moment	yes	yes	no	0.8	0.843658
1400	400	100	1000	7	MFSPMAP	0.1	64	moment	yes	yes	no	0.8	0.843658
1400	600	50	1000	7	MFSPMAP	0.0005	32	rms	no	yes	no	0.8	0.843658
1400	400	100	1000	7	MFSPMAP	0.0005	32	moment	no	no	yes	0.8	0.843658
600	400	10	1000	7	MFSPMAP	0.01	64	moment	yes	yes	no	0.8	0.84345
1400	100	25	1000	7	MFSPMAP	0.01	64	moment	no	yes	yes	0.6	0.84345
600	400	10	1000	7	MFSPMAP	0.01	64	moment	no	no	yes	0.6	0.84345
600	100	50	1000	7	MFSPMAP	0.01	32	moment	yes	yes	no	0.8	0.843373
200	100	25	1000	7	MFSPMAP	0.001	64	moment	yes	no	yes	0.8	0.843373
600	100	50	1000	7	MFSPMAP	0.01	64	moment	yes	no	no	0.8	0.843373
1400	50	10	1000	7	MFSPMAP	0.0005	64	rms	no	yes	yes	0.8	0.843373
400	200	50	1000	7	MFSPMAP	0.001	64	moment	no	no	yes	0.8	0.843373
600	400	50	1000	7	MFSPMAP	0.001	32	moment	yes	no	yes	0.6	0.843137
600	400	50	1000	7	MFSPMAP	0.001	32	moment	yes	yes	yes	0.6	0.843077
600	100	50	1000	7	MFSPMAP	0.0005	64	rms	yes	yes	no	0.8	0.843077
400	200	50	1000	7	MFSPMAP	0.0005	64	moment	yes	no	no	0.8	0.843077
600	100	50	1000	7	MFSPMAP	0.001	32	moment	yes	yes	yes	0.8	0.843023
600	400	50	1000	7	MFSPMAP	0.01	32	moment	yes	yes	no	0.8	0.843023
1400	600	50	1000	7	MFSPMAP	0.01	64	moment	no	no	yes	0.8	0.843023
1400	50	25	1000	7	MFSPMAP	0.0005	64	moment	yes	no	no	0.8	0.842767
200	100	25	1000	7	MFSPMAP	0.001	64	adam	no	yes	no	0.8	0.842767
1400	100	25	1000	7	MFSPMAP	0.001	32	moment	yes	yes	yes	0.8	0.84273
1400	600	50	1000	7	MFSPMAP	0.01	64	moment	yes	no	yes	0.8	0.84273
400	200	50	1000	7	MFSPMAP	0.0005	32	adam	yes	no	no	0.8	0.84273
600	400	10	1000	7	MFSPMAP	0.01	64	moment	yes	no	no	0.8	0.84273
400	200	50	1000	7	MFSPMAP	0.0005	32	rms	no	no	yes	0.8	0.84273
1400	100	50	1000	7	MFSPMAP	0.0005	32	moment	no	no	yes	0.8	0.84273
600	400	50	1000	7	MFSPMAP	0.001	32	rms	yes	yes	yes	0.6	0.842424
400	200	100	1000	7	MFSPMAP	0.01	64	moment	yes	yes	yes	0.8	0.842424
1400	100	25	1000	7	MFSPMAP	0.001	64	moment	yes	yes	yes	0.8	0.842424
600	100	50	1000	7	MFSPMAP	0.1	32	moment	no	yes	yes	0.8	0.842424
200	100	25	1000	7	MFSPMAP	0.0005	32	moment	no	no	yes	0.8	0.842424
1400	600	25	1000	7	MFSPMAP	0.01	32	moment	yes	yes	yes	0.8	0.842105
1400	50	25	1000	7	MFSPMAP	0.0005	32	moment	yes	yes	yes	0.8	0.842105
1400	600	10	1000	7	MFSPMAP	0.01	64	moment	yes	yes	no	0.8	0.842105
1400	100	50	1000	7	MFSPMAP	0.001	32	moment	yes	no	yes	0.6	0.842105
400	200	100	1000	7	MFSPMAP	0.01	32	moment	yes	no	no	0.6	0.842105
1400	600	25	1000	7	MFSPMAP	0.0005	64	adam	no	yes	no	0.8	0.842105
400	200	100	1000	7	MFSPMAP	0.01	64	moment	no	yes	no	0.8	0.842105
600	400	10	1000	7	MFSPMAP	0.01	32	moment	no	no	yes	0.8	0.842105
1400	600	10	1000	7	MFSPMAP	0.001	32	rms	yes	no	yes	0.8	0.842105
200	100	25	1000	7	MFSPMAP	0.01	64	moment	yes	no	no	0.6	0.842105
1400	50	10	1000	7	MFSPMAP	0.0005	32	moment	yes	no	no	0.8	0.842105
600	100	50	1000	7	MFSPMAP	0.0005	32	rms	no	yes	no	0.8	0.842105
1400	600	50	1000	7	MFSPMAP	0.0005	64	rms	yes	yes	yes	0.8	0.841791
1400	100	25	1000	7	MFSPMAP	0.01	32	moment	yes	yes	no	0.8	0.841791
1400	600	10	1000	7	MFSPMAP	0.0005	32	moment	yes	no	no	0.8	0.841791
400	200	50	1000	7	MFSPMAP	0.01	64	moment	no	yes	no	0.8	0.841791
200	100	25	1000	7	MFSPMAP	0.001	32	moment	yes	no	yes	0.6	0.841772
1400	100	25	1000	7	MFSPMAP	0.001	32	moment	yes	no	yes	0.8	0.841772
400	200	100	1000	7	MFSPMAP	0.0005	32	moment	yes	no	no	0.8	0.841772
1400	100	50	1000	7	MFSPMAP	0.001	32	moment	no	no	no	0.6	0.841772
1400	600	50	1000	7	MFSPMAP	0.01	32	moment	no	no	no	0.6	0.841499
400	200	100	1000	7	MFSPMAP	0.001	32	moment	no	yes	no	0.6	0.841463
1400	100	50	1000	7	MFSPMAP	0.01	64	moment	no	no	yes	0.8	0.841463
200	100	25	1000	7	MFSPMAP	0.001	32	moment	yes	no	yes	0.8	0.841424
600	400	50	1000	7	MFSPMAP	0.01	32	moment	no	no	yes	0.8	0.841176
1400	50	25	1000	7	MFSPMAP	0.0005	64	rms	no	no	yes	0.8	0.841176
200	100	25	1000	7	MFSPMAP	0.0005	32	rms	yes	yes	yes	0.8	0.841121
1400	600	10	1000	7	MFSPMAP	0.0005	32	rms	yes	yes	no	0.8	0.841121
1400	50	25	1000	7	MFSPMAP	0.001	32	moment	yes	no	yes	0.6	0.841121
1400	100	50	1000	7	MFSPMAP	0.0005	64	rms	no	yes	yes	0.6	0.841121
1400	100	25	1000	7	MFSPMAP	0.0005	32	rms	no	no	yes	0.8	0.841121
600	100	50	1000	7	MFSPMAP	0.01	64	moment	no	no	yes	0.8	0.841121
600	100	50	1000	7	MFSPMAP	0.0005	32	moment	yes	yes	yes	0.8	0.84106
1400	100	50	1000	7	MFSPMAP	0.001	32	moment	no	no	yes	0.8	0.840909
400	200	50	1000	7	MFSPMAP	0.0005	32	rms	yes	yes	no	0.8	0.840841
1400	400	100	1000	7	MFSPMAP	0.0005	32	moment	yes	yes	no	0.8	0.840841
1400	600	25	1000	7	MFSPMAP	0.001	32	moment	yes	no	no	0.8	0.840841
600	100	50	1000	7	MFSPMAP	0.001	32	moment	no	yes	no	0.6	0.840841
1400	100	25	1000	7	MFSPMAP	0.001	32	moment	yes	yes	yes	0.6	0.840764
1400	100	25	1000	7	MFSPMAP	0.0005	32	rms	yes	no	no	0.6	0.840764
1400	100	25	1000	7	MFSPMAP	0.001	32	moment	no	yes	no	0.6	0.840764
200	100	25	1000	7	MFSPMAP	0.0005	64	adam	no	no	yes	0.8	0.840764
1400	400	100	1000	7	MFSPMAP	0.001	32	moment	yes	yes	no	0.8	0.84058
400	200	100	1000	7	MFSPMAP	0.001	64	moment	yes	no	yes	0.8	0.84058
1400	100	50	1000	7	MFSPMAP	0.01	32	moment	no	yes	no	0.8	0.84058
400	200	50	1000	7	MFSPMAP	0.01	32	moment	no	no	yes	0.6	0.84058
1400	600	10	1000	7	MFSPMAP	0.001	32	moment	no	no	yes	0.8	0.84058
1400	100	25	1000	7	MFSPMAP	0.0005	64	moment	no	no	yes	0.8	0.84058
400	200	50	1000	7	MFSPMAP	0.01	64	moment	yes	yes	no	0.8	0.840491
600	100	50	1000	7	MFSPMAP	0.0005	64	rms	yes	no	no	0.8	0.840491
400	200	50	1000	7	MFSPMAP	0.001	32	moment	no	yes	yes	0.8	0.840491
600	400	10	1000	7	MFSPMAP	0.0005	64	rms	no	yes	no	0.8	0.840491
400	100	10	1000	7	MFSPMAP	0.0005	32	rms	no	no	no	0.8	0.840491
400	200	100	1000	7	MFSPMAP	0.0005	32	moment	yes	yes	yes	0.8	0.840391
1400	400	100	1000	7	MFSPMAP	0.0005	32	rms	yes	yes	yes	0.8	0.840237
1400	100	50	1000	7	MFSPMAP	0.01	64	moment	yes	no	no	0.6	0.840237
400	200	100	1000	7	MFSPMAP	0.001	32	moment	yes	no	no	0.8	0.840237
600	100	50	1000	7	MFSPMAP	0.01	64	moment	no	no	no	0.6	0.840237
400	200	50	1000	7	MFSPMAP	0.0005	64	rms	yes	yes	no	0.6	0.840125
1400	600	25	1000	7	MFSPMAP	0.001	32	moment	no	yes	yes	0.8	0.840125
400	200	50	1000	7	MFSPMAP	0.01	64	moment	yes	no	no	0.6	0.84
1400	600	10	1000	7	MFSPMAP	0.01	32	moment	yes	no	no	0.8	0.84
400	200	50	1000	7	MFSPMAP	0.001	64	rms	yes	yes	yes	0.8	0.839879
1400	50	25	1000	7	MFSPMAP	0.01	32	moment	yes	yes	no	0.8	0.839879
600	100	50	1000	7	MFSPMAP	0.01	32	moment	no	yes	yes	0.6	0.839879
1400	600	10	1000	7	MFSPMAP	0.001	64	moment	no	yes	yes	0.8	0.839879
600	100	50	1000	7	MFSPMAP	0.0005	32	moment	no	yes	yes	0.8	0.839744
1400	600	50	1000	7	MFSPMAP	0.0005	64	moment	no	yes	yes	0.8	0.839744
600	400	50	1000	7	MFSPMAP	0.01	32	moment	no	no	yes	0.6	0.83965
1400	600	50	1000	7	MFSPMAP	0.0005	32	moment	yes	yes	yes	0.8	0.839506
1400	600	50	1000	7	MFSPMAP	0.0005	32	moment	yes	no	yes	0.6	0.839506
400	200	100	1000	7	MFSPMAP	0.001	32	moment	yes	no	yes	0.8	0.839506
1400	600	50	1000	7	MFSPMAP	0.001	64	moment	yes	no	no	0.6	0.839506
600	400	10	1000	7	MFSPMAP	0.0005	32	moment	yes	no	no	0.8	0.839506
1400	600	10	1000	7	MFSPMAP	0.001	64	adam	no	yes	yes	0.8	0.839506
400	200	100	1000	7	MFSPMAP	0.01	64	moment	yes	yes	no	0.6	0.839286
600	400	50	1000	7	MFSPMAP	0.01	32	moment	yes	no	yes	0.6	0.839286
600	400	10	1000	7	MFSPMAP	0.001	32	moment	no	no	yes	0.6	0.839286
1400	50	10	1000	7	MFSPMAP	0.001	32	moment	no	no	yes	0.8	0.839286
400	200	100	1000	7	MFSPMAP	0.01	32	moment	no	no	no	0.6	0.839286
1400	100	50	1000	7	MFSPMAP	0.0005	32	moment	yes	yes	yes	0.8	0.839117
400	200	50	1000	7	MFSPMAP	0.001	32	moment	yes	no	yes	0.6	0.839117
600	400	10	1000	7	MFSPMAP	0.001	32	moment	yes	no	no	0.8	0.839117
1400	600	50	1000	7	MFSPMAP	0.0005	32	moment	no	yes	yes	0.6	0.839117
400	200	100	1000	7	MFSPMAP	0.0005	64	rms	yes	no	yes	0.6	0.838906
400	200	50	1000	7	MFSPMAP	0.01	64	moment	yes	no	yes	0.6	0.838906
1400	100	25	1000	7	MFSPMAP	0.001	32	moment	yes	no	yes	0.6	0.838906
1400	100	25	1000	7	MFSPMAP	0.01	32	moment	yes	no	yes	0.6	0.838906
600	400	50	1000	7	MFSPMAP	0.0005	32	moment	yes	no	yes	0.8	0.838906
400	200	50	1000	7	MFSPMAP	0.0005	32	moment	yes	no	yes	0.8	0.838906
1400	100	50	1000	7	MFSPMAP	0.01	32	moment	yes	no	no	0.8	0.838906
1400	400	100	1000	7	MFSPMAP	0.001	64	moment	no	yes	yes	0.8	0.838906
600	400	50	1000	7	MFSPMAP	0.0005	64	adam	no	no	yes	0.8	0.838906
600	400	50	1000	7	MFSPMAP	0.0005	32	moment	no	no	yes	0.8	0.838906
400	200	50	1000	7	MFSPMAP	0.01	64	moment	no	no	no	0.6	0.838889
1400	50	10	1000	7	MFSPMAP	0.0005	64	adam	yes	no	no	0.6	0.83871
1400	100	50	1000	7	MFSPMAP	0.0005	32	moment	yes	no	no	0.6	0.83871
1400	50	25	1000	7	MFSPMAP	0.0005	32	moment	no	yes	yes	0.8	0.83871
1400	600	25	1000	7	MFSPMAP	0.0005	64	moment	no	no	no	0.6	0.83871
1400	50	25	1000	7	MFSPMAP	0.001	32	moment	no	no	no	0.6	0.83871
1400	400	100	1000	7	MFSPMAP	0.01	32	moment	yes	yes	yes	0.6	0.838527
1400	50	10	1000	7	MFSPMAP	0.001	64	moment	yes	yes	yes	0.8	0.838509
600	100	50	1000	7	MFSPMAP	0.0005	32	moment	yes	yes	no	0.8	0.838509
600	400	50	1000	7	MFSPMAP	0.001	32	moment	no	yes	yes	0.8	0.838509
1400	100	25	1000	7	MFSPMAP	0.0005	32	moment	no	yes	no	0.8	0.838509
1400	600	50	1000	7	MFSPMAP	0.0005	64	adam	yes	yes	yes	0.8	0.838323
1400	400	100	1000	7	MFSPMAP	0.01	64	moment	yes	yes	no	0.6	0.838323
400	200	50	1000	7	MFSPMAP	0.0005	64	rms	yes	yes	no	0.8	0.838323
1400	50	25	1000	7	MFSPMAP	0.0005	64	rms	no	yes	yes	0.8	0.838323
400	200	50	1000	7	MFSPMAP	0.0005	32	moment	no	yes	no	0.8	0.838323
1400	600	25	1000	7	MFSPMAP	0.001	32	moment	no	no	yes	0.6	0.838323
1400	100	25	1000	7	MFSPMAP	0.0005	32	moment	no	no	yes	0.8	0.838323
600	100	50	1000	7	MFSPMAP	0.0005	64	adam	no	no	yes	0.8	0.838323
1400	400	100	1000	7	MFSPMAP	0.01	32	moment	no	no	no	0.8	0.838323
600	400	50	1000	7	MFSPMAP	0.0005	32	moment	no	no	no	0.8	0.83815
1400	400	100	1000	7	MFSPMAP	0.001	32	moment	yes	yes	yes	0.8	0.83792
600	100	50	1000	7	MFSPMAP	0.001	64	moment	yes	yes	yes	0.8	0.83792
1400	100	50	1000	7	MFSPMAP	0.0005	32	moment	yes	yes	no	0.6	0.83792
1400	400	100	1000	7	MFSPMAP	0.0005	64	moment	yes	yes	no	0.8	0.83792
600	100	50	1000	7	MFSPMAP	0.0005	64	adam	yes	yes	no	0.8	0.83792
400	200	100	1000	7	MFSPMAP	0.01	64	moment	yes	no	yes	0.8	0.83792
1400	600	25	1000	7	MFSPMAP	0.01	64	moment	no	yes	yes	0.6	0.83792
1400	400	100	1000	7	MFSPMAP	0.001	64	moment	no	yes	yes	0.6	0.83792
1400	400	100	1000	7	MFSPMAP	0.001	32	moment	no	yes	no	0.6	0.83792
1400	600	50	1000	7	MFSPMAP	0.0005	64	moment	no	no	no	0.8	0.83792
1400	400	100	1000	7	MFSPMAP	0.0005	64	rms	yes	yes	no	0.8	0.837758
1400	600	50	1000	7	MFSPMAP	0.01	32	moment	no	no	yes	0.8	0.837607
1400	600	25	1000	7	MFSPMAP	0.01	32	moment	no	yes	yes	0.8	0.8375
400	200	50	1000	7	MFSPMAP	0.001	64	moment	no	yes	no	0.8	0.8375
400	200	50	1000	7	MFSPMAP	0.001	32	moment	yes	yes	yes	0.8	0.837349
1400	50	25	1000	7	MFSPMAP	0.0005	32	adam	yes	yes	yes	0.8	0.837349
600	100	50	1000	7	MFSPMAP	0.01	32	moment	yes	no	no	0.6	0.837349
1400	600	25	1000	7	MFSPMAP	0.0005	32	rms	no	no	no	0.8	0.837349
600	400	50	1000	7	MFSPMAP	0.01	32	moment	yes	no	yes	0.8	0.837209
400	200	100	1000	7	MFSPMAP	0.001	32	moment	yes	no	no	0.6	0.837209
600	100	50	1000	7	MFSPMAP	0.0005	32	moment	no	no	no	0.8	0.837209
1400	50	10	1000	7	MFSPMAP	0.0005	64	adam	no	yes	no	0.6	0.837061
1400	100	25	1000	7	MFSPMAP	0.001	64	moment	no	no	yes	0.6	0.837061
400	100	10	1000	7	MFSPMAP	0.01	64	moment	no	no	no	0.8	0.837061
1400	100	50	1000	7	MFSPMAP	0.0005	64	rms	yes	no	yes	0.8	0.836923
400	200	100	1000	7	MFSPMAP	0.0005	64	adam	yes	no	no	0.8	0.836923
1400	50	25	1000	7	MFSPMAP	0.0005	32	adam	no	yes	yes	0.8	0.836923
200	100	25	1000	7	MFSPMAP	0.01	32	moment	no	no	yes	0.8	0.836923
1400	50	25	1000	7	MFSPMAP	0.01	32	moment	no	no	yes	0.8	0.836923
400	200	50	1000	7	MFSPMAP	0.0005	64	rms	no	yes	yes	0.8	0.836795
1400	400	100	1000	7	MFSPMAP	0.01	64	moment	no	yes	yes	0.8	0.836795
1400	100	50	1000	7	MFSPMAP	0.0005	32	rms	no	yes	yes	0.8	0.836795
1400	100	50	1000	7	MFSPMAP	0.0005	64	rms	no	yes	yes	0.8	0.836795
400	200	100	1000	7	MFSPMAP	0.0005	32	rms	no	no	yes	0.6	0.836795
1400	600	25	1000	7	MFSPMAP	0.0005	32	moment	yes	yes	yes	0.8	0.836676
400	200	100	1000	7	MFSPMAP	0.01	64	moment	no	no	yes	0.6	0.836676
1400	50	25	1000	7	MFSPMAP	0.001	32	moment	no	yes	no	0.6	0.836601
200	100	25	1000	7	MFSPMAP	0.001	64	adam	yes	yes	yes	0.8	0.836364
400	100	10	1000	7	MFSPMAP	0.0005	32	adam	yes	yes	no	0.8	0.836364
1400	50	10	1000	7	MFSPMAP	0.01	64	moment	yes	yes	no	0.8	0.836364
400	200	100	1000	7	MFSPMAP	0.001	64	moment	no	yes	yes	0.8	0.836364
1400	400	100	1000	7	MFSPMAP	0.001	64	moment	no	yes	no	0.6	0.836364
400	200	100	1000	7	MFSPMAP	0.0005	32	adam	no	yes	no	0.8	0.836364
600	100	50	1000	7	MFSPMAP	0.01	32	moment	no	no	yes	0.8	0.836364
400	200	100	1000	7	MFSPMAP	0.01	32	moment	yes	no	no	0.8	0.836257
1400	50	25	1000	7	MFSPMAP	0.001	64	moment	yes	no	no	0.8	0.836257
1400	50	25	1000	7	MFSPMAP	0.0005	64	rms	no	yes	no	0.8	0.836257
1400	100	50	1000	7	MFSPMAP	0.01	32	moment	yes	yes	yes	0.8	0.835913
1400	100	50	1000	7	MFSPMAP	0.01	32	moment	no	no	yes	0.6	0.835913
600	400	50	1000	7	MFSPMAP	0.0005	64	rms	yes	yes	yes	0.6	0.835821
200	100	25	1000	7	MFSPMAP	0.0005	32	adam	yes	yes	yes	0.8	0.835821
600	400	50	1000	7	MFSPMAP	0.01	32	moment	no	yes	yes	0.8	0.835821
600	400	50	1000	7	MFSPMAP	0.0005	32	moment	no	yes	no	0.8	0.835821
1400	50	25	1000	7	MFSPMAP	0.001	32	moment	no	yes	no	0.8	0.835821
1400	100	50	1000	7	MFSPMAP	0.01	32	moment	yes	no	yes	0.8	0.835735
600	400	50	1000	7	MFSPMAP	0.01	64	moment	no	yes	no	0.8	0.835735
1400	600	10	1000	7	MFSPMAP	0.1	64	moment	yes	yes	yes	0.8	0.835443
1400	50	10	1000	7	MFSPMAP	0.0005	32	rms	yes	no	no	0.6	0.835443
600	400	50	1000	7	MFSPMAP	0.0005	32	rms	yes	no	no	0.8	0.835443
600	100	50	1000	7	MFSPMAP	0.0005	64	rms	yes	yes	yes	0.6	0.835366
1400	400	100	1000	7	MFSPMAP	0.0005	32	moment	yes	yes	yes	0.8	0.835366
200	100	25	1000	7	MFSPMAP	0.001	32	moment	yes	yes	no	0.8	0.835366
600	400	10	1000	7	MFSPMAP	0.01	64	moment	yes	no	yes	0.6	0.835366
400	200	50	1000	7	MFSPMAP	0.001	64	moment	yes	no	yes	0.8	0.835366
200	100	25	1000	7	MFSPMAP	0.0005	64	adam	yes	no	yes	0.8	0.835366
200	100	25	1000	7	MFSPMAP	0.0005	32	moment	yes	no	yes	0.8	0.835366
1400	600	25	1000	7	MFSPMAP	0.001	64	moment	no	yes	yes	0.8	0.835366
600	100	50	1000	7	MFSPMAP	0.01	64	moment	no	yes	no	0.8	0.835366
1400	400	100	1000	7	MFSPMAP	0.0005	64	moment	no	no	yes	0.8	0.835366
400	200	100	1000	7	MFSPMAP	0.01	64	moment	yes	yes	no	0.8	0.835294
1400	600	50	1000	7	MFSPMAP	0.001	64	moment	no	no	no	0.8	0.835294
400	200	50	1000	7	MFSPMAP	0.001	32	moment	yes	yes	no	0.6	0.834951
1400	100	50	1000	7	MFSPMAP	0.1	32	moment	no	yes	no	0.6	0.834951
400	200	50	1000	7	MFSPMAP	0.001	64	moment	no	no	no	0.6	0.834951
600	400	50	1000	7	MFSPMAP	0.001	64	rms	yes	yes	yes	0.6	0.834891
400	200	50	1000	7	MFSPMAP	0.001	64	moment	yes	no	no	0.8	0.834891
1400	50	10	1000	7	MFSPMAP	0.001	64	rms	yes	no	no	0.8	0.834891
600	400	10	1000	7	MFSPMAP	0.0005	64	adam	no	yes	yes	0.6	0.834891
1400	600	25	1000	7	MFSPMAP	0.0005	32	adam	no	yes	no	0.8	0.834891
400	200	100	1000	7	MFSPMAP	0.001	32	moment	no	no	yes	0.6	0.834891
1400	100	50	1000	7	MFSPMAP	0.001	32	moment	no	no	yes	0.6	0.834891
1400	400	100	1000	7	MFSPMAP	0.01	32	moment	no	no	yes	0.8	0.834891
200	100	25	1000	7	MFSPMAP	0.0005	64	adam	yes	yes	yes	0.6	0.834835
400	100	10	1000	7	MFSPMAP	0.1	64	moment	yes	yes	yes	0.8	0.834835
1400	100	25	1000	7	MFSPMAP	0.0005	32	rms	yes	yes	yes	0.8	0.834835
600	400	10	1000	7	MFSPMAP	0.0005	32	adam	yes	yes	yes	0.8	0.834835
1400	400	100	1000	7	MFSPMAP	0.1	32	moment	no	yes	yes	0.8	0.834835
1400	600	50	1000	7	MFSPMAP	0.001	64	rms	no	yes	no	0.6	0.834835
1400	50	25	1000	7	MFSPMAP	0.01	32	moment	no	no	no	0.6	0.834835
1400	600	25	1000	7	MFSPMAP	0.01	64	moment	no	no	no	0.8	0.834783
600	400	10	1000	7	MFSPMAP	0.001	64	rms	yes	yes	no	0.8	0.834395
1400	400	100	1000	7	MFSPMAP	0.0005	32	moment	yes	yes	yes	0.6	0.834356
1400	600	25	1000	7	MFSPMAP	0.0005	32	moment	no	yes	yes	0.8	0.834356
1400	600	50	1000	7	MFSPMAP	0.0005	32	moment	no	no	yes	0.6	0.834356
1400	100	50	1000	7	MFSPMAP	0.0005	32	rms	no	no	yes	0.8	0.834356
600	400	50	1000	7	MFSPMAP	0.01	64	moment	no	no	no	0.6	0.834356
1400	50	25	1000	7	MFSPMAP	0.0005	32	rms	no	no	no	0.8	0.834356
400	200	50	1000	7	MFSPMAP	0.01	32	moment	yes	no	no	0.6	0.83432
1400	600	50	1000	7	MFSPMAP	0.01	64	moment	no	yes	yes	0.8	0.83432
1400	600	50	1000	7	MFSPMAP	0.01	64	moment	no	yes	no	0.6	0.834286
1400	50	10	1000	7	MFSPMAP	0.01	64	moment	yes	no	yes	0.6	0.833876
1400	100	50	1000	7	MFSPMAP	0.0005	32	moment	no	no	no	0.6	0.833876
400	200	100	1000	7	MFSPMAP	0.0005	64	moment	no	no	no	0.8	0.833876
1400	600	10	1000	7	MFSPMAP	0.0005	32	adam	yes	yes	yes	0.8	0.833856
600	100	50	1000	7	MFSPMAP	0.0005	32	moment	yes	no	no	0.8	0.833856
1400	600	10	1000	7	MFSPMAP	0.1	64	moment	no	yes	yes	0.6	0.833856
1400	600	25	1000	7	MFSPMAP	0.001	64	rms	yes	yes	yes	0.8	0.833837
1400	50	25	1000	7	MFSPMAP	0.001	32	moment	yes	yes	yes	0.8	0.833837
1400	100	50	1000	7	MFSPMAP	0.001	32	rms	yes	yes	yes	0.8	0.833837
1400	600	25	1000	7	MFSPMAP	0.001	64	moment	yes	no	yes	0.8	0.833837
1400	100	25	1000	7	MFSPMAP	0.0005	64	rms	yes	no	no	0.8	0.833837
400	200	50	1000	7	MFSPMAP	0.001	32	moment	no	yes	yes	0.6	0.833837
1400	100	50	1000	7	MFSPMAP	0.0005	64	rms	no	yes	no	0.8	0.833837
1400	50	10	1000	7	MFSPMAP	0.01	64	moment	no	no	yes	0.8	0.833837
400	200	50	1000	7	MFSPMAP	0.01	32	moment	yes	no	yes	0.6	0.833819
600	400	50	1000	7	MFSPMAP	0.001	32	moment	yes	yes	no	0.8	0.833803
1400	600	25	1000	7	MFSPMAP	0.01	64	moment	no	yes	yes	0.8	0.833333
600	100	50	1000	7	MFSPMAP	0.001	32	moment	yes	yes	yes	0.6	0.833333
200	100	25	1000	7	MFSPMAP	0.001	32	moment	no	yes	yes	0.8	0.833333
200	100	25	1000	7	MFSPMAP	0.01	32	moment	no	no	no	0.8	0.833333
1400	50	25	1000	7	MFSPMAP	0.01	32	moment	no	no	no	0.8	0.833333
1400	600	50	1000	7	MFSPMAP	0.001	64	moment	yes	yes	no	0.8	0.833333
1400	100	25	1000	7	MFSPMAP	0.0005	32	moment	yes	no	no	0.6	0.833333
1400	400	100	1000	7	MFSPMAP	0.01	32	moment	no	yes	yes	0.8	0.833333
600	100	50	1000	7	MFSPMAP	0.001	32	moment	no	yes	no	0.8	0.833333
400	200	100	1000	7	MFSPMAP	0.01	32	moment	yes	yes	yes	0.6	0.833333
1400	400	100	1000	7	MFSPMAP	0.01	64	moment	yes	yes	yes	0.6	0.833333
400	200	100	1000	7	MFSPMAP	0.0005	64	adam	yes	yes	no	0.8	0.833333
600	100	50	1000	7	MFSPMAP	0.01	64	moment	no	yes	yes	0.6	0.833333
1400	600	50	1000	7	MFSPMAP	0.001	64	rms	no	yes	yes	0.8	0.833333
600	400	50	1000	7	MFSPMAP	0.001	64	moment	no	yes	no	0.8	0.833333
1400	600	50	1000	7	MFSPMAP	0.01	32	moment	no	no	no	0.8	0.833333
600	100	50	1000	7	MFSPMAP	0.01	64	moment	yes	no	yes	0.6	0.833333
1400	600	10	1000	7	MFSPMAP	0.0005	32	adam	no	no	no	0.8	0.833333
1400	600	25	1000	7	MFSPMAP	0.01	32	moment	no	yes	no	0.8	0.832861
600	400	50	1000	7	MFSPMAP	0.01	32	moment	yes	no	no	0.8	0.832845
400	200	100	1000	7	MFSPMAP	0.001	32	adam	yes	yes	yes	0.8	0.832827
1400	600	50	1000	7	MFSPMAP	0.001	32	moment	yes	yes	no	0.6	0.832827
200	100	25	1000	7	MFSPMAP	0.0005	64	rms	no	no	yes	0.6	0.832827
600	400	50	1000	7	MFSPMAP	0.0005	32	adam	yes	no	yes	0.8	0.832808
1400	50	10	1000	7	MFSPMAP	0.001	32	moment	no	yes	yes	0.8	0.832808
1400	600	25	1000	7	MFSPMAP	0.0005	64	adam	no	yes	no	0.6	0.832808
400	200	50	1000	7	MFSPMAP	0.001	32	moment	no	no	yes	0.6	0.832808
600	400	10	1000	7	MFSPMAP	0.0005	64	moment	no	no	yes	0.8	0.832808
600	100	50	1000	7	MFSPMAP	0.0005	64	adam	no	no	no	0.6	0.832808
1400	50	10	1000	7	MFSPMAP	0.01	64	moment	no	no	no	0.8	0.832808
1400	400	100	1000	7	MFSPMAP	0.0005	32	moment	no	yes	no	0.8	0.832787
1400	400	100	1000	7	MFSPMAP	0.01	32	moment	no	no	yes	0.6	0.832402
600	400	10	1000	7	MFSPMAP	0.001	32	moment	no	no	no	0.8	0.832402
1400	400	100	1000	7	MFSPMAP	0.01	32	moment	yes	yes	no	0.6	0.83237
400	100	10	1000	7	MFSPMAP	0.01	32	moment	yes	no	yes	0.8	0.83237
1400	100	25	1000	7	MFSPMAP	0.1	32	moment	yes	yes	yes	0.8	0.832335
1400	600	50	1000	7	MFSPMAP	0.01	64	moment	yes	yes	yes	0.8	0.832335
400	200	100	1000	7	MFSPMAP	0.001	32	moment	yes	yes	no	0.8	0.832335
400	200	50	1000	7	MFSPMAP	0.001	64	moment	yes	yes	no	0.8	0.832335
1400	600	50	1000	7	MFSPMAP	0.0005	32	moment	yes	yes	no	0.8	0.832335
200	100	25	1000	7	MFSPMAP	0.001	64	rms	no	yes	no	0.6	0.832335
400	200	50	1000	7	MFSPMAP	0.0005	64	adam	no	no	yes	0.8	0.832335
600	400	50	1000	7	MFSPMAP	0.01	64	moment	yes	yes	yes	0.8	0.832298
1400	50	25	1000	7	MFSPMAP	0.1	32	moment	yes	yes	yes	0.8	0.832298
1400	600	50	1000	7	MFSPMAP	0.0005	64	rms	yes	yes	no	0.6	0.832298
600	400	50	1000	7	MFSPMAP	0.0005	64	moment	yes	yes	no	0.8	0.832298
400	200	100	1000	7	MFSPMAP	0.0005	64	moment	yes	no	yes	0.8	0.832298
1400	400	100	1000	7	MFSPMAP	0.001	64	moment	yes	yes	no	0.6	0.832258
600	400	10	1000	7	MFSPMAP	0.001	64	adam	yes	no	yes	0.8	0.832258
1400	100	25	1000	7	MFSPMAP	0.0005	32	adam	yes	no	no	0.8	0.832258
600	100	50	1000	7	MFSPMAP	0.001	64	moment	yes	no	no	0.8	0.832258
1400	600	25	1000	7	MFSPMAP	0.0005	64	adam	yes	yes	yes	0.8	0.831858
400	200	50	1000	7	MFSPMAP	0.0005	32	rms	yes	yes	yes	0.8	0.831858
400	200	50	1000	7	MFSPMAP	0.0005	32	moment	no	yes	yes	0.8	0.831858
1400	400	100	1000	7	MFSPMAP	0.0005	64	moment	no	yes	no	0.8	0.831858
1400	400	100	1000	7	MFSPMAP	0.0005	64	adam	no	no	yes	0.8	0.831858
1400	600	10	1000	7	MFSPMAP	0.001	32	moment	yes	no	yes	0.6	0.831804
1400	600	10	1000	7	MFSPMAP	0.01	64	moment	yes	no	no	0.8	0.831804
600	100	50	1000	7	MFSPMAP	0.0005	64	adam	yes	no	no	0.8	0.831804
1400	600	50	1000	7	MFSPMAP	0.001	32	rms	no	yes	no	0.8	0.831804
1400	600	10	1000	7	MFSPMAP	0.01	32	moment	yes	no	yes	0.6	0.831746
1400	600	10	1000	7	MFSPMAP	0.001	32	moment	yes	no	no	0.8	0.831746
1400	100	50	1000	7	MFSPMAP	0.0005	64	moment	yes	no	no	0.8	0.831746
1400	400	100	1000	7	MFSPMAP	0.0005	32	moment	no	yes	no	0.6	0.831746
1400	50	25	1000	7	MFSPMAP	0.01	64	moment	no	no	yes	0.6	0.831746
1400	50	25	1000	7	MFSPMAP	0.0005	64	moment	no	no	yes	0.8	0.831746
1400	100	50	1000	7	MFSPMAP	0.0005	64	moment	yes	yes	yes	0.8	0.831461
1400	400	100	1000	7	MFSPMAP	0.001	64	moment	no	yes	no	0.8	0.831461
1400	400	100	1000	7	MFSPMAP	0.01	64	moment	yes	yes	yes	0.8	0.831395
400	200	100	1000	7	MFSPMAP	0.0005	32	moment	yes	no	yes	0.8	0.831395
1400	600	50	1000	7	MFSPMAP	0.0005	64	moment	yes	no	no	0.8	0.831325
400	100	10	1000	7	MFSPMAP	0.01	32	moment	no	yes	yes	0.8	0.831325
400	200	50	1000	7	MFSPMAP	0.0005	64	rms	no	yes	no	0.8	0.831325
1400	100	25	1000	7	MFSPMAP	0.1	64	moment	no	yes	no	0.8	0.831325
600	100	50	1000	7	MFSPMAP	0.01	64	moment	no	no	yes	0.6	0.831325
400	200	50	1000	7	MFSPMAP	0.001	32	moment	no	no	yes	0.8	0.831325
600	400	50	1000	7	MFSPMAP	0.001	64	moment	yes	yes	no	0.8	0.83125
1400	600	10	1000	7	MFSPMAP	0.001	64	moment	yes	yes	no	0.8	0.83125
1400	50	25	1000	7	MFSPMAP	0.0005	32	moment	yes	yes	no	0.8	0.83125
1400	600	25	1000	7	MFSPMAP	0.0005	32	adam	no	yes	yes	0.6	0.83125
600	400	10	1000	7	MFSPMAP	0.01	32	moment	no	yes	yes	0.8	0.83125
1400	600	25	1000	7	MFSPMAP	0.01	64	moment	no	no	no	0.6	0.83125
400	100	10	1000	7	MFSPMAP	0.01	64	moment	yes	no	no	0.6	0.831169
1400	600	50	1000	7	MFSPMAP	0.001	64	moment	no	yes	yes	0.6	0.831169
600	100	50	1000	7	MFSPMAP	0.0005	64	moment	no	no	yes	0.8	0.831169
1400	600	25	1000	7	MFSPMAP	0.001	32	moment	no	no	no	0.6	0.831169
200	100	25	1000	7	MFSPMAP	0.001	32	moment	no	yes	no	0.8	0.830946
1400	100	50	1000	7	MFSPMAP	0.0005	64	rms	yes	no	no	0.8	0.830861
1400	600	50	1000	7	MFSPMAP	0.0005	32	rms	yes	no	no	0.8	0.830861
1400	600	50	1000	7	MFSPMAP	0.1	64	moment	no	yes	yes	0.8	0.830861
400	200	50	1000	7	MFSPMAP	0.0005	32	adam	no	yes	no	0.8	0.830861
1400	50	25	1000	7	MFSPMAP	0.01	64	moment	no	no	no	0.6	0.830861
400	200	100	1000	7	MFSPMAP	0.01	64	moment	yes	yes	yes	0.6	0.830769
1400	600	25	1000	7	MFSPMAP	0.01	64	moment	yes	yes	yes	0.8	0.830769
200	100	25	1000	7	MFSPMAP	0.0005	64	adam	yes	yes	yes	0.8	0.830769
1400	100	25	1000	7	MFSPMAP	0.01	64	moment	yes	yes	yes	0.8	0.830769
600	400	50	1000	7	MFSPMAP	0.0005	64	moment	yes	no	no	0.8	0.830769
1400	50	25	1000	7	MFSPMAP	0.0005	32	moment	no	yes	no	0.8	0.830769
1400	600	50	1000	7	MFSPMAP	0.0005	32	moment	no	no	no	0.6	0.830769
1400	100	25	1000	7	MFSPMAP	0.0005	32	adam	yes	yes	yes	0.6	0.830671
1400	600	10	1000	7	MFSPMAP	0.0005	64	adam	no	no	yes	0.6	0.830671
1400	50	10	1000	7	MFSPMAP	0.001	32	rms	no	no	no	0.8	0.830671
600	400	50	1000	7	MFSPMAP	0.001	32	moment	no	yes	yes	0.6	0.830409
400	100	10	1000	7	MFSPMAP	0.0005	64	rms	no	yes	yes	0.8	0.830303
1400	100	25	1000	7	MFSPMAP	0.001	64	moment	no	yes	yes	0.8	0.830303
200	100	25	1000	7	MFSPMAP	0.001	64	rms	no	no	yes	0.6	0.830303
600	400	10	1000	7	MFSPMAP	0.0005	32	moment	no	no	yes	0.8	0.830303
600	100	50	1000	7	MFSPMAP	0.0005	64	adam	no	no	no	0.8	0.830303
1400	50	10	1000	7	MFSPMAP	0.0005	64	moment	yes	yes	no	0.8	0.830189
400	100	10	1000	7	MFSPMAP	0.001	64	rms	no	yes	yes	0.6	0.830189
1400	600	25	1000	7	MFSPMAP	0.0005	64	moment	no	no	yes	0.8	0.830189
400	200	100	1000	7	MFSPMAP	0.0005	32	moment	no	no	no	0.8	0.830189
1400	400	100	1000	7	MFSPMAP	0.001	64	moment	yes	yes	yes	0.8	0.830084
400	200	50	1000	7	MFSPMAP	0.0005	32	moment	no	no	no	0.6	0.830065
1400	100	25	1000	7	MFSPMAP	0.01	64	moment	no	no	no	0.6	0.830065
1400	100	50	1000	7	MFSPMAP	0.001	64	moment	no	no	no	0.6	0.830065
200	100	25	1000	7	MFSPMAP	0.01	32	moment	yes	yes	yes	0.8	0.829971
1400	600	25	1000	7	MFSPMAP	0.01	64	moment	no	yes	no	0.8	0.829971
1400	100	25	1000	7	MFSPMAP	0.01	64	moment	no	no	no	0.8	0.829971
400	100	10	1000	7	MFSPMAP	0.01	64	moment	yes	yes	yes	0.8	0.829851
1400	100	50	1000	7	MFSPMAP	0.0005	64	rms	yes	yes	no	0.6	0.829851
1400	600	25	1000	7	MFSPMAP	0.0005	64	rms	yes	yes	no	0.8	0.829851
400	200	100	1000	7	MFSPMAP	0.001	64	moment	yes	yes	no	0.8	0.829851
400	100	10	1000	7	MFSPMAP	0.01	64	moment	no	yes	yes	0.8	0.829851
600	100	50	1000	7	MFSPMAP	0.001	64	adam	no	yes	no	0.8	0.829851
600	400	50	1000	7	MFSPMAP	0.0005	64	adam	no	no	no	0.8	0.829851
600	400	50	1000	7	MFSPMAP	0.0005	32	moment	yes	yes	yes	0.8	0.829721
1400	100	50	1000	7	MFSPMAP	0.01	32	moment	no	yes	yes	0.6	0.829721
1400	600	25	1000	7	MFSPMAP	0.0005	64	rms	no	no	yes	0.8	0.829721
1400	50	25	1000	7	MFSPMAP	0.0005	32	rms	no	no	yes	0.8	0.829721
1400	600	25	1000	7	MFSPMAP	0.0005	64	moment	no	no	no	0.8	0.829721
1400	50	10	1000	7	MFSPMAP	0.01	64	moment	yes	no	no	0.6	0.829582
1400	600	10	1000	7	MFSPMAP	0.0005	32	adam	no	yes	yes	0.6	0.829582
400	200	100	1000	7	MFSPMAP	0.1	32	moment	no	yes	no	0.6	0.829582
600	100	50	1000	7	MFSPMAP	0.1	64	moment	yes	yes	yes	0.6	0.829412
1400	400	100	1000	7	MFSPMAP	0.001	64	rms	yes	yes	yes	0.8	0.829412
400	200	100	1000	7	MFSPMAP	0.0005	32	moment	yes	yes	no	0.8	0.829412
1400	100	25	1000	7	MFSPMAP	0.01	64	moment	yes	no	no	0.6	0.829412
600	400	50	1000	7	MFSPMAP	0.001	64	moment	no	yes	yes	0.8	0.829412
600	400	10	1000	7	MFSPMAP	0.01	64	moment	no	yes	yes	0.8	0.829412
400	200	50	1000	7	MFSPMAP	0.001	32	rms	no	yes	no	0.8	0.829412
400	200	50	1000	7	MFSPMAP	0.0005	64	rms	no	no	no	0.8	0.829412
1400	600	25	1000	7	MFSPMAP	0.0005	32	moment	yes	yes	no	0.6	0.829268
200	100	25	1000	7	MFSPMAP	0.01	32	moment	yes	yes	no	0.8	0.829268
600	100	50	1000	7	MFSPMAP	0.001	32	moment	yes	yes	no	0.8	0.829268
400	200	100	1000	7	MFSPMAP	0.0005	64	adam	no	yes	yes	0.6	0.829268
1400	100	50	1000	7	MFSPMAP	0.0005	64	adam	no	yes	yes	0.6	0.829268
400	200	100	1000	7	MFSPMAP	0.001	32	moment	no	yes	yes	0.8	0.829268
1400	50	25	1000	7	MFSPMAP	0.01	64	moment	no	yes	yes	0.8	0.829268
1400	600	50	1000	7	MFSPMAP	0.0005	32	rms	no	yes	yes	0.8	0.829268
1400	600	10	1000	7	MFSPMAP	0.01	64	moment	no	no	yes	0.6	0.829268
1400	100	50	1000	7	MFSPMAP	0.001	32	moment	yes	yes	no	0.8	0.829132
1400	100	25	1000	7	MFSPMAP	0.001	64	moment	yes	no	yes	0.8	0.829132
1400	100	25	1000	7	MFSPMAP	0.001	64	moment	no	yes	no	0.8	0.829114
400	200	50	1000	7	MFSPMAP	0.0005	64	rms	no	no	yes	0.6	0.829114
1400	100	50	1000	7	MFSPMAP	0.01	64	moment	yes	yes	yes	0.8	0.828986
1400	100	50	1000	7	MFSPMAP	0.01	64	moment	no	yes	no	0.8	0.828986
1400	50	25	1000	7	MFSPMAP	0.001	32	moment	yes	yes	yes	0.6	0.828947
200	100	25	1000	7	MFSPMAP	0.001	32	rms	yes	no	yes	0.8	0.828947
1400	600	10	1000	7	MFSPMAP	0.0005	64	moment	no	no	no	0.8	0.828947
400	200	100	1000	7	MFSPMAP	0.001	32	moment	yes	yes	yes	0.6	0.828829
400	200	100	1000	7	MFSPMAP	0.01	32	moment	yes	yes	yes	0.8	0.828829
400	200	100	1000	7	MFSPMAP	0.1	64	moment	yes	yes	yes	0.8	0.828829
1400	50	10	1000	7	MFSPMAP	0.1	64	moment	yes	yes	no	0.8	0.828829
600	100	50	1000	7	MFSPMAP	0.001	64	moment	yes	yes	no	0.8	0.828829
1400	600	25	1000	7	MFSPMAP	0.01	32	moment	yes	no	yes	0.8	0.828829
400	100	10	1000	7	MFSPMAP	0.0005	64	adam	no	yes	yes	0.8	0.828829
1400	100	25	1000	7	MFSPMAP	0.0005	32	adam	yes	yes	no	0.6	0.82866
1400	50	10	1000	7	MFSPMAP	0.0005	64	moment	yes	no	yes	0.8	0.82866
1400	600	10	1000	7	MFSPMAP	0.01	64	moment	no	yes	yes	0.8	0.82866
400	200	100	1000	7	MFSPMAP	0.001	64	adam	no	yes	no	0.6	0.82866
1400	400	100	1000	7	MFSPMAP	0.01	64	moment	yes	yes	no	0.8	0.828571
200	100	25	1000	7	MFSPMAP	0.001	64	moment	yes	yes	yes	0.8	0.828479
1400	600	25	1000	7	MFSPMAP	0.0005	32	rms	yes	no	no	0.6	0.828479
600	100	50	1000	7	MFSPMAP	0.0005	64	adam	yes	yes	yes	0.8	0.828402
1400	400	100	1000	7	MFSPMAP	0.0005	64	adam	yes	no	no	0.8	0.828402
1400	50	25	1000	7	MFSPMAP	0.001	32	moment	no	yes	yes	0.8	0.828402
1400	100	25	1000	7	MFSPMAP	0.01	64	moment	yes	yes	yes	0.6	0.828221
600	100	50	1000	7	MFSPMAP	0.01	32	moment	yes	yes	yes	0.6	0.828221
200	100	25	1000	7	MFSPMAP	0.01	64	moment	no	yes	yes	0.6	0.828221
600	100	50	1000	7	MFSPMAP	0.001	64	adam	no	yes	yes	0.8	0.828221
1400	50	10	1000	7	MFSPMAP	0.0005	64	rms	no	yes	no	0.8	0.828221
200	100	25	1000	7	MFSPMAP	0.01	32	moment	yes	no	no	0.6	0.828025
1400	100	50	1000	7	MFSPMAP	0.001	64	moment	no	yes	no	0.6	0.828025
200	100	25	1000	7	MFSPMAP	0.01	64	moment	yes	yes	no	0.8	0.827988
600	400	50	1000	7	MFSPMAP	0.01	32	moment	no	yes	no	0.6	0.827988
200	100	25	1000	7	MFSPMAP	0.001	64	moment	no	no	yes	0.8	0.827988
400	200	100	1000	7	MFSPMAP	0.1	32	moment	yes	yes	yes	0.6	0.827795
400	200	100	1000	7	MFSPMAP	0.1	64	moment	yes	yes	yes	0.6	0.827795
1400	600	50	1000	7	MFSPMAP	0.01	32	moment	yes	yes	yes	0.6	0.827795
1400	600	10	1000	7	MFSPMAP	0.001	32	moment	yes	yes	yes	0.8	0.827795
1400	400	100	1000	7	MFSPMAP	0.001	64	moment	yes	yes	no	0.8	0.827795
1400	400	100	1000	7	MFSPMAP	0.0005	32	moment	yes	no	yes	0.6	0.827795
400	200	50	1000	7	MFSPMAP	0.001	64	adam	no	yes	yes	0.8	0.827795
1400	100	25	1000	7	MFSPMAP	0.0005	64	moment	no	yes	yes	0.8	0.827795
200	100	25	1000	7	MFSPMAP	0.0005	32	rms	no	no	yes	0.6	0.827795
1400	100	50	1000	7	MFSPMAP	0.0005	64	moment	no	no	yes	0.8	0.827795
600	400	50	1000	7	MFSPMAP	0.001	64	moment	yes	no	yes	0.8	0.827586
1400	100	50	1000	7	MFSPMAP	0.001	32	moment	no	yes	yes	0.8	0.827586
400	200	50	1000	7	MFSPMAP	0.001	32	moment	no	no	no	0.8	0.827586
1400	50	10	1000	7	MFSPMAP	0.001	32	moment	yes	yes	yes	0.8	0.827586
600	400	50	1000	7	MFSPMAP	0.0005	32	moment	no	no	yes	0.6	0.827586
1400	50	25	1000	7	MFSPMAP	0.0005	64	adam	no	no	no	0.8	0.827586
600	400	50	1000	7	MFSPMAP	0.01	32	moment	yes	yes	no	0.6	0.827381
600	400	50	1000	7	MFSPMAP	0.0005	64	rms	yes	no	yes	0.8	0.827381
200	100	25	1000	7	MFSPMAP	0.01	64	moment	yes	no	no	0.8	0.827381
400	200	100	1000	7	MFSPMAP	0.01	64	moment	no	yes	yes	0.8	0.827381
1400	400	100	1000	7	MFSPMAP	0.0005	32	rms	no	yes	yes	0.8	0.827381
1400	100	25	1000	7	MFSPMAP	0.01	32	moment	no	yes	no	0.8	0.827381
600	100	50	1000	7	MFSPMAP	0.01	32	moment	no	no	no	0.6	0.827381
1400	600	25	1000	7	MFSPMAP	0.001	64	moment	no	no	no	0.6	0.827362
1400	100	25	1000	7	MFSPMAP	0.0005	64	rms	yes	yes	yes	0.6	0.82716
1400	600	10	1000	7	MFSPMAP	0.001	32	rms	yes	yes	no	0.8	0.82716
1400	50	10	1000	7	MFSPMAP	0.0005	64	rms	yes	yes	no	0.8	0.82716
400	100	10	1000	7	MFSPMAP	0.001	32	rms	no	yes	no	0.6	0.82716
1400	50	25	1000	7	MFSPMAP	0.0005	32	adam	no	yes	no	0.8	0.82716
1400	600	50	1000	7	MFSPMAP	0.001	64	adam	no	yes	no	0.8	0.82716
600	400	10	1000	7	MFSPMAP	0.001	32	moment	no	yes	yes	0.6	0.827119
400	200	100	1000	7	MFSPMAP	0.1	64	moment	yes	yes	no	0.8	0.826979
1400	600	50	1000	7	MFSPMAP	0.0005	64	adam	no	yes	no	0.8	0.826979
1400	600	25	1000	7	MFSPMAP	0.001	64	moment	yes	yes	no	0.8	0.826923
1400	600	10	1000	7	MFSPMAP	0.0005	64	moment	yes	no	yes	0.8	0.826923
600	400	50	1000	7	MFSPMAP	0.0005	64	adam	yes	no	no	0.6	0.826923
600	400	10	1000	7	MFSPMAP	0.001	64	rms	yes	no	no	0.6	0.826923
1400	400	100	1000	7	MFSPMAP	0.0005	32	moment	yes	no	no	0.6	0.826923
1400	600	10	1000	7	MFSPMAP	0.01	32	moment	no	no	no	0.6	0.826923
1400	600	25	1000	7	MFSPMAP	0.01	64	moment	yes	no	yes	0.6	0.826748
1400	50	25	1000	7	MFSPMAP	0.001	32	moment	yes	no	no	0.6	0.826748
200	100	25	1000	7	MFSPMAP	0.001	32	moment	yes	no	no	0.8	0.826748
400	200	100	1000	7	MFSPMAP	0.0005	32	moment	no	no	yes	0.6	0.826748
1400	600	10	1000	7	MFSPMAP	0.0005	32	moment	no	no	yes	0.8	0.826748
1400	600	10	1000	7	MFSPMAP	0.001	32	moment	no	no	no	0.8	0.82659
1400	600	10	1000	7	MFSPMAP	0.001	64	adam	no	yes	no	0.8	0.826498
1400	600	50	1000	7	MFSPMAP	0.0005	64	rms	yes	yes	yes	0.6	0.826347
1400	100	50	1000	7	MFSPMAP	0.0005	64	adam	yes	yes	yes	0.8	0.826347
600	100	50	1000	7	MFSPMAP	0.0005	64	rms	yes	yes	no	0.6	0.826347
400	200	100	1000	7	MFSPMAP	0.001	64	adam	yes	yes	no	0.8	0.826347
1400	100	50	1000	7	MFSPMAP	0.0005	64	rms	yes	yes	no	0.8	0.826347
400	200	50	1000	7	MFSPMAP	0.0005	32	rms	no	yes	yes	0.8	0.826347
400	200	100	1000	7	MFSPMAP	0.0005	64	adam	yes	no	yes	0.6	0.82623
1400	50	10	1000	7	MFSPMAP	0.0005	64	rms	yes	no	no	0.8	0.82623
1400	50	25	1000	7	MFSPMAP	0.001	32	moment	no	yes	yes	0.6	0.82623
600	400	10	1000	7	MFSPMAP	0.0005	64	adam	yes	yes	yes	0.8	0.826087
1400	600	10	1000	7	MFSPMAP	0.0005	64	adam	no	yes	yes	0.8	0.826087
400	200	100	1000	7	MFSPMAP	0.0005	64	adam	no	no	yes	0.8	0.826087
400	200	50	1000	7	MFSPMAP	0.001	64	moment	yes	yes	yes	0.8	0.825959
600	400	50	1000	7	MFSPMAP	0.01	64	moment	yes	yes	no	0.6	0.825959
600	100	50	1000	7	MFSPMAP	0.001	32	moment	yes	yes	no	0.6	0.825959
400	200	100	1000	7	MFSPMAP	0.001	64	rms	yes	yes	no	0.8	0.825959
400	200	100	1000	7	MFSPMAP	0.0005	32	rms	no	yes	yes	0.6	0.825959
1400	400	100	1000	7	MFSPMAP	0.01	32	moment	no	yes	yes	0.6	0.825959
1400	400	100	1000	7	MFSPMAP	0.01	32	moment	no	yes	no	0.6	0.825959
1400	100	50	1000	7	MFSPMAP	0.01	32	moment	no	yes	no	0.6	0.825959
1400	600	10	1000	7	MFSPMAP	0.0005	32	adam	yes	yes	yes	0.6	0.825806
200	100	25	1000	7	MFSPMAP	0.0005	64	adam	yes	no	no	0.6	0.825806
600	100	50	1000	7	MFSPMAP	0.01	64	moment	yes	yes	no	0.8	0.825688
400	200	50	1000	7	MFSPMAP	0.0005	64	rms	yes	no	no	0.6	0.825688
600	100	50	1000	7	MFSPMAP	0.0005	32	moment	yes	no	no	0.6	0.825688
600	100	50	1000	7	MFSPMAP	0.001	64	moment	no	yes	yes	0.8	0.825688
1400	600	50	1000	7	MFSPMAP	0.01	32	moment	yes	yes	yes	0.8	0.825581
600	400	50	1000	7	MFSPMAP	0.0005	64	rms	yes	yes	no	0.8	0.825581
200	100	25	1000	7	MFSPMAP	0.01	64	moment	no	yes	no	0.8	0.825581
600	400	10	1000	7	MFSPMAP	0.01	32	moment	no	yes	no	0.8	0.825581
400	100	10	1000	7	MFSPMAP	0.0005	32	rms	yes	yes	yes	0.6	0.825397
1400	600	10	1000	7	MFSPMAP	0.001	32	rms	yes	yes	yes	0.8	0.825397
400	200	100	1000	7	MFSPMAP	0.0005	64	rms	yes	no	yes	0.8	0.825397
400	100	10	1000	7	MFSPMAP	0.001	64	rms	yes	no	yes	0.8	0.825397
200	100	25	1000	7	MFSPMAP	0.0005	32	moment	yes	no	no	0.6	0.825397
400	100	10	1000	7	MFSPMAP	0.01	32	moment	no	no	no	0.8	0.825397
1400	100	50	1000	7	MFSPMAP	0.01	32	moment	yes	no	yes	0.6	0.825301
1400	50	10	1000	7	MFSPMAP	0.001	32	moment	no	yes	no	0.8	0.825301
1400	50	25	1000	7	MFSPMAP	0.0005	32	moment	no	no	yes	0.8	0.825301
1400	600	25	1000	7	MFSPMAP	0.01	32	moment	no	no	yes	0.6	0.825215
400	200	50	1000	7	MFSPMAP	0.0005	64	adam	yes	yes	yes	0.6	0.825
400	100	10	1000	7	MFSPMAP	0.001	32	adam	yes	no	yes	0.8	0.825
600	100	50	1000	7	MFSPMAP	0.0005	32	adam	yes	no	no	0.8	0.825
1400	600	10	1000	7	MFSPMAP	0.001	32	moment	no	yes	yes	0.8	0.825
400	200	100	1000	7	MFSPMAP	0.001	64	moment	no	yes	no	0.8	0.825
1400	600	25	1000	7	MFSPMAP	0.0005	32	moment	yes	yes	yes	0.6	0.824926
400	200	50	1000	7	MFSPMAP	0.0005	64	rms	no	yes	no	0.6	0.824926
1400	600	25	1000	7	MFSPMAP	0.0005	32	moment	no	yes	no	0.8	0.824859
600	400	50	1000	7	MFSPMAP	0.0005	32	moment	yes	yes	no	0.8	0.824675
1400	50	10	1000	7	MFSPMAP	0.0005	64	adam	no	yes	yes	0.6	0.824675
1400	600	25	1000	7	MFSPMAP	0.001	64	adam	no	no	yes	0.8	0.824675
1400	50	25	1000	7	MFSPMAP	0.01	32	moment	yes	no	yes	0.6	0.824615
400	100	10	1000	7	MFSPMAP	0.0005	64	rms	yes	no	yes	0.8	0.824615
400	200	50	1000	7	MFSPMAP	0.1	64	moment	no	yes	yes	0.6	0.824615
1400	600	25	1000	7	MFSPMAP	0.001	32	moment	no	yes	no	0.6	0.824615
1400	100	25	1000	7	MFSPMAP	0.01	64	moment	no	yes	no	0.8	0.824615
400	200	50	1000	7	MFSPMAP	0.0005	64	moment	no	no	yes	0.8	0.824615
400	200	50	1000	7	MFSPMAP	0.01	32	moment	yes	yes	yes	0.8	0.824561
400	200	100	1000	7	MFSPMAP	0.0005	64	rms	yes	yes	no	0.8	0.824561
1400	600	50	1000	7	MFSPMAP	0.0005	64	adam	no	yes	yes	0.8	0.824561
1400	400	100	1000	7	MFSPMAP	0.01	64	moment	no	yes	no	0.8	0.824561
1400	100	50	1000	7	MFSPMAP	0.01	64	moment	no	yes	yes	0.8	0.824513
1400	100	25	1000	7	MFSPMAP	0.001	32	moment	yes	yes	no	0.6	0.824281
1400	50	10	1000	7	MFSPMAP	0.0005	64	adam	yes	yes	no	0.6	0.824281
1400	50	25	1000	7	MFSPMAP	0.001	32	moment	yes	yes	no	0.8	0.824281
600	100	50	1000	7	MFSPMAP	0.001	32	moment	yes	no	yes	0.6	0.824281
1400	50	10	1000	7	MFSPMAP	0.0005	32	adam	no	yes	yes	0.6	0.824281
1400	600	50	1000	7	MFSPMAP	0.001	64	rms	no	no	no	0.8	0.824281
200	100	25	1000	7	MFSPMAP	0.001	32	moment	yes	yes	yes	0.8	0.824242
1400	50	25	1000	7	MFSPMAP	0.0005	32	rms	yes	yes	no	0.8	0.824242
600	100	50	1000	7	MFSPMAP	0.001	64	rms	yes	yes	no	0.8	0.824242
400	200	100	1000	7	MFSPMAP	0.0005	64	rms	no	yes	yes	0.8	0.824242
600	400	50	1000	7	MFSPMAP	0.0005	64	rms	no	yes	no	0.6	0.824242
400	200	50	1000	7	MFSPMAP	0.01	32	moment	no	yes	no	0.6	0.824242
1400	600	50	1000	7	MFSPMAP	0.0005	64	moment	yes	yes	yes	0.8	0.824207
1400	600	50	1000	7	MFSPMAP	0.01	32	moment	yes	yes	no	0.8	0.824207
600	100	50	1000	7	MFSPMAP	0.01	32	moment	yes	no	yes	0.8	0.824207
1400	600	25	1000	7	MFSPMAP	0.0005	32	moment	yes	no	yes	0.6	0.823899
1400	600	25	1000	7	MFSPMAP	0.0005	32	moment	no	yes	yes	0.6	0.823881
1400	50	25	1000	7	MFSPMAP	0.01	32	moment	no	yes	yes	0.8	0.823881
600	100	50	1000	7	MFSPMAP	0.01	32	moment	no	yes	yes	0.8	0.823881
600	400	10	1000	7	MFSPMAP	0.001	32	rms	no	yes	no	0.8	0.823881
1400	100	50	1000	7	MFSPMAP	0.0005	32	rms	yes	yes	no	0.8	0.823864
1400	600	50	1000	7	MFSPMAP	0.01	32	moment	no	yes	yes	0.6	0.823864
1400	400	100	1000	7	MFSPMAP	0.01	32	moment	no	no	no	0.6	0.823864
1400	100	50	1000	7	MFSPMAP	0.0005	32	moment	yes	no	no	0.8	0.823529
1400	50	10	1000	7	MFSPMAP	0.0005	64	rms	yes	yes	yes	0.6	0.823529
400	200	100	1000	7	MFSPMAP	0.01	32	moment	yes	yes	no	0.6	0.823529
600	100	50	1000	7	MFSPMAP	0.01	64	moment	yes	yes	yes	0.6	0.823529
600	400	10	1000	7	MFSPMAP	0.0005	32	moment	yes	yes	yes	0.8	0.823529
400	200	50	1000	7	MFSPMAP	0.01	64	moment	no	yes	yes	0.8	0.823529
1400	100	25	1000	7	MFSPMAP	0.001	32	moment	no	yes	yes	0.8	0.823529
600	100	50	1000	7	MFSPMAP	0.0005	32	rms	no	yes	yes	0.8	0.823529
1400	50	25	1000	7	MFSPMAP	0.1	32	moment	yes	yes	no	0.8	0.823529
200	100	25	1000	7	MFSPMAP	0.001	64	moment	yes	no	yes	0.6	0.823529
1400	100	50	1000	7	MFSPMAP	0.0005	64	adam	no	yes	yes	0.8	0.823529
1400	100	25	1000	7	MFSPMAP	0.0005	64	adam	no	no	yes	0.8	0.823529
200	100	25	1000	7	MFSPMAP	0.0005	64	rms	yes	yes	yes	0.8	0.823171
400	200	50	1000	7	MFSPMAP	0.0005	64	adam	yes	yes	no	0.6	0.823171
1400	100	25	1000	7	MFSPMAP	0.01	32	moment	yes	no	yes	0.8	0.823171
1400	100	25	1000	7	MFSPMAP	0.1	32	moment	no	yes	no	0.8	0.823171
200	100	25	1000	7	MFSPMAP	0.001	32	moment	yes	yes	yes	0.6	0.823151
1400	50	25	1000	7	MFSPMAP	0.0005	32	rms	no	no	yes	0.6	0.823151
400	100	10	1000	7	MFSPMAP	0.0005	32	adam	no	no	yes	0.8	0.823151
600	100	50	1000	7	MFSPMAP	0.01	32	moment	yes	yes	yes	0.8	0.822857
600	400	50	1000	7	MFSPMAP	0.01	64	moment	yes	yes	no	0.8	0.822857
1400	600	50	1000	7	MFSPMAP	0.01	32	moment	yes	no	yes	0.6	0.822857
600	400	50	1000	7	MFSPMAP	0.0005	32	rms	no	no	yes	0.8	0.822857
400	200	100	1000	7	MFSPMAP	0.0005	64	rms	yes	yes	yes	0.6	0.822823
400	200	100	1000	7	MFSPMAP	0.0005	64	rms	yes	yes	no	0.6	0.822823
1400	100	50	1000	7	MFSPMAP	0.0005	64	moment	yes	yes	no	0.8	0.822823
1400	100	50	1000	7	MFSPMAP	0.1	32	moment	yes	yes	no	0.8	0.822823
400	200	50	1000	7	MFSPMAP	0.0005	32	rms	yes	no	yes	0.8	0.822823
600	100	50	1000	7	MFSPMAP	0.0005	64	adam	no	yes	yes	0.8	0.822823
1400	50	25	1000	7	MFSPMAP	0.1	64	moment	no	yes	no	0.8	0.822823
600	400	10	1000	7	MFSPMAP	0.0005	32	rms	no	yes	no	0.8	0.822823
600	100	50	1000	7	MFSPMAP	0.0005	64	rms	no	yes	no	0.8	0.822823
400	100	10	1000	7	MFSPMAP	0.0005	32	adam	yes	yes	yes	0.6	0.822785
400	200	100	1000	7	MFSPMAP	0.0005	64	moment	yes	yes	no	0.8	0.822785
1400	600	25	1000	7	MFSPMAP	0.0005	32	adam	yes	no	yes	0.8	0.822785
1400	100	25	1000	7	MFSPMAP	0.0005	32	adam	yes	no	yes	0.8	0.822785
400	200	100	1000	7	MFSPMAP	0.0005	64	adam	no	yes	no	0.6	0.822785
600	400	10	1000	7	MFSPMAP	0.01	64	moment	no	no	no	0.6	0.822785
600	100	50	1000	7	MFSPMAP	0.001	32	moment	no	no	no	0.8	0.822742
600	400	10	1000	7	MFSPMAP	0.01	64	moment	yes	yes	yes	0.8	0.822535
1400	600	10	1000	7	MFSPMAP	0.01	64	moment	yes	no	no	0.6	0.822485
400	200	100	1000	7	MFSPMAP	0.001	32	moment	no	yes	yes	0.6	0.822485
600	400	50	1000	7	MFSPMAP	0.0005	64	adam	no	yes	no	0.8	0.822485
1400	100	50	1000	7	MFSPMAP	0.0005	32	moment	yes	yes	no	0.8	0.82243
1400	600	25	1000	7	MFSPMAP	0.0005	64	moment	no	yes	no	0.8	0.82243
600	100	50	1000	7	MFSPMAP	0.0005	64	moment	no	no	no	0.8	0.82243
400	100	10	1000	7	MFSPMAP	0.0005	64	adam	yes	no	yes	0.6	0.822368
1400	100	25	1000	7	MFSPMAP	0.001	64	adam	no	no	no	0.8	0.822368
1400	50	25	1000	7	MFSPMAP	0.001	64	moment	yes	yes	yes	0.8	0.822157
1400	600	25	1000	7	MFSPMAP	0.01	64	moment	yes	yes	no	0.8	0.822157
400	200	100	1000	7	MFSPMAP	0.01	32	moment	no	yes	yes	0.6	0.822157
400	200	100	1000	7	MFSPMAP	0.01	32	moment	no	no	yes	0.8	0.822157
1400	600	50	1000	7	MFSPMAP	0.01	64	moment	yes	yes	yes	0.6	0.822086
1400	600	25	1000	7	MFSPMAP	0.001	32	adam	yes	yes	yes	0.8	0.822086
1400	50	25	1000	7	MFSPMAP	0.01	32	moment	yes	yes	yes	0.8	0.822086
1400	400	100	1000	7	MFSPMAP	0.0005	64	adam	yes	yes	yes	0.8	0.822086
600	100	50	1000	7	MFSPMAP	0.001	64	adam	no	yes	yes	0.6	0.822086
600	100	50	1000	7	MFSPMAP	0.0005	32	adam	no	yes	no	0.6	0.822086
1400	400	100	1000	7	MFSPMAP	0.1	32	moment	no	yes	no	0.8	0.822086
600	400	10	1000	7	MFSPMAP	0.0005	64	adam	yes	yes	yes	0.6	0.822006
1400	600	50	1000	7	MFSPMAP	0.0005	64	moment	yes	no	no	0.6	0.822006
1400	600	10	1000	7	MFSPMAP	0.0005	32	adam	no	yes	no	0.6	0.822006
600	400	50	1000	7	MFSPMAP	0.0005	64	moment	no	no	no	0.8	0.822006
1400	100	25	1000	7	MFSPMAP	0.0005	32	adam	no	no	no	0.8	0.822006
1400	600	25	1000	7	MFSPMAP	0.0005	64	adam	yes	yes	yes	0.6	0.821752
1400	100	50	1000	7	MFSPMAP	0.001	64	moment	yes	yes	yes	0.8	0.821752
400	200	50	1000	7	MFSPMAP	0.01	32	moment	yes	yes	no	0.6	0.821752
1400	600	25	1000	7	MFSPMAP	0.1	64	moment	yes	yes	no	0.8	0.821752
400	200	50	1000	7	MFSPMAP	0.0005	32	adam	yes	yes	no	0.8	0.821752
200	100	25	1000	7	MFSPMAP	0.001	64	rms	yes	yes	no	0.8	0.821752
1400	50	10	1000	7	MFSPMAP	0.001	32	moment	yes	yes	no	0.8	0.821752
1400	600	50	1000	7	MFSPMAP	0.01	32	moment	yes	no	no	0.8	0.821752
1400	50	25	1000	7	MFSPMAP	0.0005	32	moment	no	yes	yes	0.6	0.821752
400	200	50	1000	7	MFSPMAP	0.001	64	rms	no	yes	no	0.8	0.821752
1400	100	25	1000	7	MFSPMAP	0.0005	64	adam	no	yes	no	0.8	0.821752
1400	600	50	1000	7	MFSPMAP	0.0005	64	moment	no	yes	no	0.8	0.821752
1400	100	50	1000	7	MFSPMAP	0.0005	32	adam	no	no	yes	0.8	0.821752
400	200	50	1000	7	MFSPMAP	0.01	32	moment	yes	yes	yes	0.6	0.821656
1400	100	50	1000	7	MFSPMAP	0.0005	32	adam	yes	no	no	0.8	0.821656
200	100	25	1000	7	MFSPMAP	0.001	64	moment	no	yes	yes	0.8	0.821656
1400	600	25	1000	7	MFSPMAP	0.01	32	moment	yes	yes	yes	0.6	0.82153
400	200	50	1000	7	MFSPMAP	0.1	64	moment	yes	yes	yes	0.8	0.821429
1400	50	25	1000	7	MFSPMAP	0.01	64	moment	yes	yes	yes	0.8	0.821429
600	100	50	1000	7	MFSPMAP	0.01	64	moment	yes	no	no	0.6	0.821429
1400	600	25	1000	7	MFSPMAP	0.001	64	moment	no	no	yes	0.8	0.821429
400	200	100	1000	7	MFSPMAP	0.001	64	rms	yes	yes	yes	0.8	0.821317
400	200	50	1000	7	MFSPMAP	0.0005	32	rms	no	yes	yes	0.6	0.821317
200	100	25	1000	7	MFSPMAP	0.0005	32	adam	no	yes	no	0.8	0.821317
1400	100	50	1000	7	MFSPMAP	0.0005	32	adam	no	yes	no	0.8	0.821317
1400	100	25	1000	7	MFSPMAP	0.0005	64	adam	no	no	no	0.6	0.821192
600	100	50	1000	7	MFSPMAP	0.0005	32	adam	yes	yes	yes	0.8	0.821114
400	200	50	1000	7	MFSPMAP	0.0005	64	moment	yes	yes	no	0.8	0.821114
200	100	25	1000	7	MFSPMAP	0.01	64	moment	no	yes	yes	0.8	0.821114
1400	600	50	1000	7	MFSPMAP	0.0005	64	rms	no	yes	no	0.8	0.821114
1400	600	50	1000	7	MFSPMAP	0.01	64	moment	no	yes	no	0.8	0.821114
400	200	100	1000	7	MFSPMAP	0.001	64	moment	yes	yes	yes	0.8	0.820988
1400	100	25	1000	7	MFSPMAP	0.001	32	rms	yes	no	no	0.8	0.820988
400	100	10	1000	7	MFSPMAP	0.01	32	moment	no	yes	no	0.8	0.820988
400	200	50	1000	7	MFSPMAP	0.1	32	moment	no	yes	yes	0.8	0.820847
600	400	50	1000	7	MFSPMAP	0.001	64	adam	no	no	yes	0.8	0.820847
400	100	10	1000	7	MFSPMAP	0.0005	64	adam	yes	yes	no	0.8	0.820809
600	100	50	1000	7	MFSPMAP	0.1	64	moment	yes	yes	no	0.8	0.820809
400	200	100	1000	7	MFSPMAP	0.01	32	moment	yes	no	yes	0.6	0.820809
400	200	50	1000	7	MFSPMAP	0.001	32	adam	yes	yes	yes	0.6	0.820669
400	200	50	1000	7	MFSPMAP	0.0005	64	adam	yes	yes	yes	0.8	0.820669
1400	600	50	1000	7	MFSPMAP	0.0005	32	moment	yes	yes	no	0.6	0.820669
1400	600	25	1000	7	MFSPMAP	0.01	32	moment	no	no	yes	0.8	0.820513
400	100	10	1000	7	MFSPMAP	0.0005	64	adam	yes	yes	yes	0.6	0.820513
400	100	10	1000	7	MFSPMAP	0.0005	32	adam	yes	yes	no	0.6	0.820513
1400	50	10	1000	7	MFSPMAP	0.01	64	moment	no	yes	no	0.6	0.820513
1400	600	10	1000	7	MFSPMAP	0.001	32	rms	no	no	yes	0.6	0.820513
600	100	50	1000	7	MFSPMAP	0.01	32	moment	yes	yes	no	0.6	0.820359
400	200	50	1000	7	MFSPMAP	0.0005	64	adam	yes	yes	no	0.8	0.820359
1400	600	25	1000	7	MFSPMAP	0.0005	32	rms	yes	no	no	0.8	0.820359
600	100	50	1000	7	MFSPMAP	0.0005	32	rms	yes	no	no	0.8	0.820359
600	100	50	1000	7	MFSPMAP	0.01	32	moment	no	yes	no	0.6	0.820359
400	200	100	1000	7	MFSPMAP	0.0005	64	adam	no	yes	no	0.8	0.820359
1400	100	50	1000	7	MFSPMAP	0.0005	32	rms	yes	no	yes	0.6	0.820189
200	100	25	1000	7	MFSPMAP	0.0005	64	adam	yes	no	no	0.8	0.820189
1400	100	50	1000	7	MFSPMAP	0.0005	32	rms	yes	no	no	0.8	0.820189
400	200	100	1000	7	MFSPMAP	0.0005	32	adam	yes	yes	no	0.8	0.820059
600	100	50	1000	7	MFSPMAP	0.01	32	moment	yes	no	no	0.8	0.820059
1400	600	25	1000	7	MFSPMAP	0.0005	64	rms	no	yes	no	0.8	0.820059
600	400	50	1000	7	MFSPMAP	0.1	64	moment	yes	yes	yes	0.6	0.819876
1400	600	50	1000	7	MFSPMAP	0.001	64	rms	yes	yes	yes	0.6	0.819876
600	100	50	1000	7	MFSPMAP	0.001	32	adam	yes	yes	yes	0.8	0.819876
400	200	50	1000	7	MFSPMAP	0.0005	64	adam	yes	no	yes	0.8	0.819876
1400	50	25	1000	7	MFSPMAP	0.0005	64	moment	yes	no	yes	0.8	0.819876
600	400	50	1000	7	MFSPMAP	0.001	32	adam	no	yes	no	0.6	0.819876
600	400	50	1000	7	MFSPMAP	0.001	64	adam	no	yes	no	0.6	0.819876
600	400	50	1000	7	MFSPMAP	0.01	32	moment	yes	yes	yes	0.6	0.819767
1400	600	10	1000	7	MFSPMAP	0.0005	64	rms	no	yes	yes	0.6	0.819672
1400	50	10	1000	7	MFSPMAP	0.0005	64	adam	yes	yes	yes	0.6	0.819572
1400	600	25	1000	7	MFSPMAP	0.0005	64	moment	yes	yes	yes	0.8	0.819572
1400	50	25	1000	7	MFSPMAP	0.01	32	moment	yes	yes	no	0.6	0.819572
600	400	10	1000	7	MFSPMAP	0.0005	32	adam	no	yes	yes	0.8	0.819572
1400	600	10	1000	7	MFSPMAP	0.1	64	moment	no	yes	no	0.8	0.819572
600	100	50	1000	7	MFSPMAP	0.001	64	moment	no	yes	no	0.8	0.819572
1400	600	10	1000	7	MFSPMAP	0.0005	64	rms	yes	no	yes	0.8	0.819355
1400	600	10	1000	7	MFSPMAP	0.0005	32	rms	no	yes	yes	0.6	0.819355
600	400	10	1000	7	MFSPMAP	0.0005	32	moment	no	no	no	0.8	0.819355
400	200	50	1000	7	MFSPMAP	0.0005	64	rms	yes	yes	yes	0.8	0.819277
600	400	50	1000	7	MFSPMAP	0.001	64	rms	yes	yes	no	0.8	0.819277
600	400	50	1000	7	MFSPMAP	0.0005	64	adam	no	yes	yes	0.6	0.819277
400	100	10	1000	7	MFSPMAP	0.1	32	moment	no	yes	yes	0.8	0.819277
1400	400	100	1000	7	MFSPMAP	0.1	32	moment	no	yes	no	0.6	0.819277
1400	600	10	1000	7	MFSPMAP	0.1	32	moment	no	yes	no	0.8	0.819277
1400	600	25	1000	7	MFSPMAP	0.0005	32	adam	no	no	yes	0.8	0.819277
1400	600	25	1000	7	MFSPMAP	0.01	32	moment	yes	yes	no	0.8	0.819209
1400	50	10	1000	7	MFSPMAP	0.01	32	moment	no	yes	no	0.8	0.819209
400	100	10	1000	7	MFSPMAP	0.001	64	adam	yes	yes	yes	0.8	0.819048
600	100	50	1000	7	MFSPMAP	0.0005	64	moment	yes	yes	no	0.8	0.819048
400	100	10	1000	7	MFSPMAP	0.0005	64	adam	yes	no	yes	0.8	0.819048
400	200	50	1000	7	MFSPMAP	0.001	64	moment	yes	no	no	0.6	0.819048
600	400	10	1000	7	MFSPMAP	0.0005	64	adam	yes	no	no	0.8	0.819048
1400	600	25	1000	7	MFSPMAP	0.001	64	moment	no	yes	yes	0.6	0.819048
400	200	100	1000	7	MFSPMAP	0.001	32	rms	no	no	yes	0.8	0.819048
1400	600	10	1000	7	MFSPMAP	0.0005	64	adam	no	no	no	0.6	0.819048
600	100	50	1000	7	MFSPMAP	0.0005	32	adam	yes	yes	no	0.8	0.818991
1400	100	50	1000	7	MFSPMAP	0.01	64	moment	yes	yes	no	0.8	0.818991
1400	100	50	1000	7	MFSPMAP	0.01	32	moment	yes	no	no	0.6	0.818991
1400	50	10	1000	7	MFSPMAP	0.0005	64	rms	no	yes	yes	0.6	0.818991
400	200	50	1000	7	MFSPMAP	0.1	64	moment	yes	yes	yes	0.6	0.81875
1400	50	10	1000	7	MFSPMAP	0.0005	32	adam	yes	yes	yes	0.6	0.81875
1400	400	100	1000	7	MFSPMAP	0.01	32	moment	yes	yes	no	0.8	0.81875
400	200	100	1000	7	MFSPMAP	0.0005	32	moment	no	no	no	0.6	0.81875
200	100	25	1000	7	MFSPMAP	0.01	32	moment	no	yes	no	0.8	0.818713
600	100	50	1000	7	MFSPMAP	0.01	64	moment	no	no	no	0.8	0.818713
1400	100	50	1000	7	MFSPMAP	0.001	64	rms	yes	yes	yes	0.6	0.818462
400	200	100	1000	7	MFSPMAP	0.0005	32	adam	yes	no	yes	0.8	0.818462
1400	400	100	1000	7	MFSPMAP	0.0005	32	adam	no	yes	no	0.6	0.818462
600	100	50	1000	7	MFSPMAP	0.1	64	moment	no	yes	no	0.8	0.818462
600	400	50	1000	7	MFSPMAP	0.001	32	moment	no	no	yes	0.6	0.818462
400	200	100	1000	7	MFSPMAP	0.001	32	moment	no	no	no	0.6	0.818462
1400	100	50	1000	7	MFSPMAP	0.0005	32	adam	no	no	no	0.8	0.818462
1400	100	50	1000	7	MFSPMAP	0.0005	32	moment	yes	yes	yes	0.6	0.818182
400	200	100	1000	7	MFSPMAP	0.0005	64	moment	yes	no	no	0.8	0.818182
400	200	100	1000	7	MFSPMAP	0.001	32	adam	no	yes	no	0.6	0.818182
400	100	10	1000	7	MFSPMAP	0.0005	64	adam	no	yes	no	0.6	0.818182
1400	100	25	1000	7	MFSPMAP	0.01	32	moment	yes	yes	yes	0.6	0.818182
1400	100	50	1000	7	MFSPMAP	0.01	64	moment	yes	yes	yes	0.6	0.818182
200	100	25	1000	7	MFSPMAP	0.01	64	moment	yes	yes	yes	0.8	0.818182
400	100	10	1000	7	MFSPMAP	0.0005	32	adam	no	yes	yes	0.8	0.818182
200	100	25	1000	7	MFSPMAP	0.01	32	moment	no	yes	no	0.6	0.818182
600	400	50	1000	7	MFSPMAP	0.001	32	rms	no	yes	no	0.8	0.818182
600	100	50	1000	7	MFSPMAP	0.0005	32	moment	no	yes	no	0.8	0.818182
1400	600	25	1000	7	MFSPMAP	0.001	64	moment	no	yes	no	0.8	0.817927
1400	100	25	1000	7	MFSPMAP	0.01	64	moment	yes	yes	no	0.8	0.81791
1400	100	25	1000	7	MFSPMAP	0.1	32	moment	no	yes	yes	0.8	0.81791
1400	600	25	1000	7	MFSPMAP	0.001	64	moment	no	yes	no	0.6	0.81791
1400	600	25	1000	7	MFSPMAP	0.01	64	moment	no	yes	no	0.6	0.81791
1400	400	100	1000	7	MFSPMAP	0.001	64	rms	no	yes	no	0.8	0.81791
200	100	25	1000	7	MFSPMAP	0.01	64	moment	no	no	yes	0.6	0.81791
1400	100	50	1000	7	MFSPMAP	0.0005	64	adam	no	yes	no	0.6	0.817891
1400	100	25	1000	7	MFSPMAP	0.001	64	moment	yes	yes	yes	0.6	0.817647
200	100	25	1000	7	MFSPMAP	0.0005	64	moment	yes	yes	yes	0.8	0.81761
400	100	10	1000	7	MFSPMAP	0.001	64	adam	yes	no	no	0.8	0.81761
1400	50	10	1000	7	MFSPMAP	0.001	64	rms	no	yes	yes	0.6	0.81761
1400	100	50	1000	7	MFSPMAP	0.01	32	moment	yes	yes	no	0.8	0.817391
600	400	10	1000	7	MFSPMAP	0.0005	64	moment	no	yes	yes	0.8	0.817391
1400	100	25	1000	7	MFSPMAP	0.001	64	moment	no	no	no	0.8	0.817391
600	400	50	1000	7	MFSPMAP	0.001	64	moment	yes	yes	yes	0.6	0.817337
400	200	50	1000	7	MFSPMAP	0.0005	32	rms	yes	yes	yes	0.6	0.817337
600	400	50	1000	7	MFSPMAP	0.001	32	adam	yes	yes	yes	0.8	0.817337
1400	50	10	1000	7	MFSPMAP	0.1	64	moment	yes	yes	no	0.6	0.817337
1400	600	25	1000	7	MFSPMAP	0.001	64	moment	yes	no	yes	0.6	0.817337
1400	50	10	1000	7	MFSPMAP	0.01	64	moment	no	yes	yes	0.6	0.817337
1400	600	25	1000	7	MFSPMAP	0.0005	32	rms	no	yes	yes	0.8	0.817337
1400	600	25	1000	7	MFSPMAP	0.0005	64	moment	no	yes	yes	0.8	0.817337
1400	600	50	1000	7	MFSPMAP	0.0005	32	moment	no	yes	no	0.6	0.817337
1400	100	25	1000	7	MFSPMAP	0.001	64	adam	yes	yes	yes	0.6	0.817276
1400	100	25	1000	7	MFSPMAP	0.01	32	moment	yes	no	no	0.8	0.817143
600	100	50	1000	7	MFSPMAP	0.01	64	moment	no	yes	yes	0.8	0.817143
1400	600	50	1000	7	MFSPMAP	0.01	32	moment	yes	yes	no	0.6	0.817073
400	100	10	1000	7	MFSPMAP	0.0005	64	rms	yes	yes	no	0.8	0.817073
600	100	50	1000	7	MFSPMAP	0.001	64	adam	yes	yes	no	0.8	0.817073
1400	400	100	1000	7	MFSPMAP	0.01	32	moment	yes	no	no	0.6	0.817073
400	200	100	1000	7	MFSPMAP	0.0005	32	rms	no	yes	yes	0.8	0.817073
1400	100	25	1000	7	MFSPMAP	0.01	32	moment	no	no	yes	0.6	0.817073
1400	100	50	1000	7	MFSPMAP	0.0005	64	adam	no	no	no	0.8	0.817073
1400	600	10	1000	7	MFSPMAP	0.0005	64	rms	yes	yes	no	0.6	0.816993
200	100	25	1000	7	MFSPMAP	0.001	64	moment	yes	no	no	0.6	0.816993
1400	600	10	1000	7	MFSPMAP	0.0005	32	moment	no	yes	yes	0.8	0.816993
1400	400	100	1000	7	MFSPMAP	0.0005	64	moment	no	yes	yes	0.8	0.816993
600	400	50	1000	7	MFSPMAP	0.001	64	adam	yes	yes	no	0.8	0.816817
1400	50	10	1000	7	MFSPMAP	0.001	64	moment	yes	yes	no	0.8	0.816817
1400	50	25	1000	7	MFSPMAP	0.01	64	moment	yes	no	yes	0.8	0.816817
200	100	25	1000	7	MFSPMAP	0.0005	64	adam	no	yes	yes	0.6	0.816817
200	100	25	1000	7	MFSPMAP	0.0005	64	rms	no	yes	no	0.6	0.816817
1400	100	50	1000	7	MFSPMAP	0.001	32	rms	no	yes	no	0.6	0.816817
1400	50	25	1000	7	MFSPMAP	0.0005	64	adam	no	no	yes	0.8	0.816817
400	200	100	1000	7	MFSPMAP	0.0005	32	moment	no	yes	no	0.6	0.81672
600	400	50	1000	7	MFSPMAP	0.0005	32	rms	yes	yes	no	0.8	0.816568
1400	600	25	1000	7	MFSPMAP	0.0005	32	moment	no	yes	no	0.6	0.816568
200	100	25	1000	7	MFSPMAP	0.0005	64	rms	no	yes	no	0.8	0.816568
200	100	25	1000	7	MFSPMAP	0.0005	32	rms	no	no	no	0.6	0.816568
1400	600	10	1000	7	MFSPMAP	0.001	64	rms	yes	yes	no	0.8	0.816456
1400	600	50	1000	7	MFSPMAP	0.0005	64	adam	yes	yes	no	0.8	0.816456
600	400	10	1000	7	MFSPMAP	0.001	64	rms	no	no	yes	0.6	0.816456
1400	50	10	1000	7	MFSPMAP	0.0005	32	rms	no	no	yes	0.8	0.816456
600	100	50	1000	7	MFSPMAP	0.001	64	adam	no	no	no	0.8	0.816456
400	200	100	1000	7	MFSPMAP	0.001	32	moment	no	no	no	0.8	0.816327
400	100	10	1000	7	MFSPMAP	0.0005	64	adam	yes	yes	no	0.6	0.816199
1400	600	25	1000	7	MFSPMAP	0.01	32	moment	yes	no	no	0.6	0.816199
600	400	50	1000	7	MFSPMAP	0.0005	32	adam	yes	no	no	0.8	0.816199
200	100	25	1000	7	MFSPMAP	0.0005	32	moment	no	yes	no	0.8	0.816199
400	100	10	1000	7	MFSPMAP	0.0005	32	adam	no	yes	no	0.8	0.816199
400	200	50	1000	7	MFSPMAP	0.01	32	moment	no	yes	no	0.8	0.816092
600	400	10	1000	7	MFSPMAP	0.001	64	rms	yes	yes	yes	0.8	0.816054
200	100	25	1000	7	MFSPMAP	0.01	32	moment	yes	no	yes	0.6	0.816054
400	200	100	1000	7	MFSPMAP	0.0005	64	rms	yes	no	no	0.6	0.815951
600	100	50	1000	7	MFSPMAP	0.1	32	moment	no	yes	yes	0.6	0.815951
1400	600	25	1000	7	MFSPMAP	0.0005	64	adam	no	yes	yes	0.8	0.815951
200	100	25	1000	7	MFSPMAP	0.001	64	adam	no	yes	yes	0.8	0.815951
1400	50	25	1000	7	MFSPMAP	0.0005	64	moment	no	yes	yes	0.8	0.815951
1400	50	10	1000	7	MFSPMAP	0.0005	64	rms	yes	yes	no	0.6	0.815789
1400	600	25	1000	7	MFSPMAP	0.001	32	rms	yes	no	yes	0.6	0.815789
400	100	10	1000	7	MFSPMAP	0.001	64	rms	no	no	yes	0.8	0.815789
600	400	10	1000	7	MFSPMAP	0.0005	64	adam	no	no	yes	0.8	0.815789
600	100	50	1000	7	MFSPMAP	0.0005	32	moment	no	no	no	0.6	0.815789
1400	50	10	1000	7	MFSPMAP	0.0005	64	adam	no	no	no	0.8	0.815789
600	400	50	1000	7	MFSPMAP	0.001	32	rms	yes	yes	yes	0.8	0.81571
1400	100	25	1000	7	MFSPMAP	0.01	32	moment	yes	yes	yes	0.8	0.81571
400	200	100	1000	7	MFSPMAP	0.1	64	moment	yes	yes	no	0.6	0.81571
1400	600	50	1000	7	MFSPMAP	0.01	64	moment	no	yes	yes	0.6	0.81571
400	200	50	1000	7	MFSPMAP	0.0005	32	adam	no	yes	yes	0.8	0.81571
1400	100	25	1000	7	MFSPMAP	0.0005	64	rms	no	yes	yes	0.8	0.81571
1400	100	25	1000	7	MFSPMAP	0.0005	64	rms	no	yes	no	0.6	0.81571
200	100	25	1000	7	MFSPMAP	0.0005	32	rms	no	yes	no	0.8	0.81571
1400	50	25	1000	7	MFSPMAP	0.0005	32	rms	yes	no	no	0.6	0.815534
600	100	50	1000	7	MFSPMAP	0.01	32	moment	no	no	yes	0.6	0.815476
1400	600	25	1000	7	MFSPMAP	0.001	32	moment	no	no	yes	0.8	0.815476
1400	600	50	1000	7	MFSPMAP	0.0005	64	rms	no	no	no	0.8	0.815476
200	100	25	1000	7	MFSPMAP	0.1	64	moment	yes	yes	no	0.6	0.815287
1400	400	100	1000	7	MFSPMAP	0.0005	32	moment	yes	yes	no	0.6	0.815287
1400	600	10	1000	7	MFSPMAP	0.001	64	moment	yes	no	no	0.8	0.815287
400	200	100	1000	7	MFSPMAP	0.0005	64	adam	no	no	no	0.6	0.815287
1400	600	50	1000	7	MFSPMAP	0.0005	32	moment	yes	yes	yes	0.6	0.815047
1400	100	50	1000	7	MFSPMAP	0.001	32	adam	yes	yes	yes	0.8	0.815047
1400	50	10	1000	7	MFSPMAP	0.001	32	rms	yes	no	no	0.8	0.815047
1400	50	25	1000	7	MFSPMAP	0.001	64	rms	no	no	no	0.8	0.815047
400	200	50	1000	7	MFSPMAP	0.001	32	moment	yes	yes	yes	0.6	0.815029
1400	50	25	1000	7	MFSPMAP	0.0005	64	adam	yes	yes	yes	0.8	0.815029
1400	400	100	1000	7	MFSPMAP	0.0005	32	moment	no	yes	yes	0.6	0.815029
400	200	100	1000	7	MFSPMAP	0.01	32	moment	no	yes	no	0.6	0.815029
400	100	10	1000	7	MFSPMAP	0.001	64	adam	no	yes	yes	0.6	0.814815
400	200	50	1000	7	MFSPMAP	0.1	64	moment	yes	yes	no	0.8	0.814815
600	400	50	1000	7	MFSPMAP	0.0005	32	rms	yes	yes	yes	0.8	0.814815
1400	600	25	1000	7	MFSPMAP	0.0005	32	rms	yes	yes	no	0.8	0.814815
1400	50	25	1000	7	MFSPMAP	0.01	64	moment	yes	yes	no	0.8	0.814815
1400	400	100	1000	7	MFSPMAP	0.01	64	moment	no	yes	yes	0.6	0.814815
600	100	50	1000	7	MFSPMAP	0.001	64	adam	no	yes	no	0.6	0.814815
400	200	100	1000	7	MFSPMAP	0.01	32	moment	no	no	yes	0.6	0.814815
400	200	50	1000	7	MFSPMAP	0.0005	64	adam	no	no	no	0.8	0.814815
1400	600	50	1000	7	MFSPMAP	0.0005	64	rms	yes	no	no	0.8	0.81459
200	100	25	1000	7	MFSPMAP	0.0005	64	rms	no	yes	yes	0.8	0.81459
600	400	10	1000	7	MFSPMAP	0.001	64	adam	yes	yes	yes	0.8	0.81457
1400	600	25	1000	7	MFSPMAP	0.001	64	rms	no	no	yes	0.8	0.81457
1400	50	25	1000	7	MFSPMAP	0.0005	64	adam	yes	yes	yes	0.6	0.814371
400	200	50	1000	7	MFSPMAP	0.0005	32	adam	yes	yes	yes	0.8	0.814371
1400	600	25	1000	7	MFSPMAP	0.1	32	moment	yes	yes	no	0.8	0.814371
1400	600	50	1000	7	MFSPMAP	0.0005	64	rms	yes	yes	no	0.8	0.814371
1400	50	25	1000	7	MFSPMAP	0.001	32	rms	yes	no	yes	0.8	0.814371
1400	100	25	1000	7	MFSPMAP	0.0005	32	rms	yes	no	yes	0.8	0.814371
1400	600	50	1000	7	MFSPMAP	0.0005	64	rms	no	yes	yes	0.6	0.814371
600	400	50	1000	7	MFSPMAP	0.0005	32	rms	no	yes	no	0.8	0.814371
1400	400	100	1000	7	MFSPMAP	0.0005	32	rms	no	yes	no	0.8	0.814371
600	100	50	1000	7	MFSPMAP	0.01	32	moment	no	yes	no	0.8	0.814371
1400	50	25	1000	7	MFSPMAP	0.001	64	adam	yes	yes	yes	0.6	0.814332
1400	100	25	1000	7	MFSPMAP	0.001	64	rms	no	yes	no	0.6	0.814332
1400	50	10	1000	7	MFSPMAP	0.001	32	adam	no	yes	no	0.8	0.814332
1400	600	50	1000	7	MFSPMAP	0.0005	32	moment	yes	no	no	0.8	0.814208
1400	400	100	1000	7	MFSPMAP	0.0005	64	rms	no	yes	yes	0.6	0.814159
1400	100	50	1000	7	MFSPMAP	0.01	32	moment	no	yes	yes	0.8	0.814159
1400	600	25	1000	7	MFSPMAP	0.0005	64	adam	no	no	no	0.8	0.814159
1400	100	25	1000	7	MFSPMAP	0.1	64	moment	yes	yes	yes	0.6	0.814103
1400	100	50	1000	7	MFSPMAP	0.0005	32	rms	yes	no	yes	0.8	0.813953
600	400	50	1000	7	MFSPMAP	0.0005	32	moment	no	yes	yes	0.8	0.813953
400	200	100	1000	7	MFSPMAP	0.0005	32	moment	no	yes	no	0.8	0.813953
200	100	25	1000	7	MFSPMAP	0.001	64	rms	yes	no	no	0.8	0.81388
600	100	50	1000	7	MFSPMAP	0.001	32	rms	no	yes	no	0.6	0.81388
400	100	10	1000	7	MFSPMAP	0.0005	32	adam	no	no	yes	0.6	0.81388
1400	600	50	1000	7	MFSPMAP	0.001	64	adam	yes	yes	yes	0.8	0.813665
600	400	10	1000	7	MFSPMAP	0.1	32	moment	yes	yes	no	0.6	0.813665
1400	100	25	1000	7	MFSPMAP	0.0005	64	adam	yes	yes	no	0.8	0.813665
200	100	25	1000	7	MFSPMAP	0.0005	32	rms	yes	no	yes	0.6	0.813665
200	100	25	1000	7	MFSPMAP	0.0005	64	moment	yes	no	yes	0.8	0.813665
600	100	50	1000	7	MFSPMAP	0.0005	64	rms	yes	no	no	0.6	0.813665
1400	600	25	1000	7	MFSPMAP	0.0005	64	adam	yes	no	no	0.8	0.813665
1400	100	25	1000	7	MFSPMAP	0.0005	32	rms	yes	yes	no	0.6	0.813456
600	100	50	1000	7	MFSPMAP	0.001	64	rms	yes	yes	no	0.6	0.813456
1400	100	50	1000	7	MFSPMAP	0.0005	64	moment	no	yes	yes	0.8	0.813456
400	200	100	1000	7	MFSPMAP	0.0005	32	adam	no	no	yes	0.8	0.813456
200	100	25	1000	7	MFSPMAP	0.001	32	rms	no	no	no	0.8	0.813456
1400	600	10	1000	7	MFSPMAP	0.01	32	moment	no	no	no	0.8	0.813456
600	400	50	1000	7	MFSPMAP	0.001	64	moment	no	no	yes	0.6	0.813333
1400	100	25	1000	7	MFSPMAP	0.001	64	rms	yes	yes	yes	0.8	0.813253
400	200	50	1000	7	MFSPMAP	0.001	64	moment	yes	yes	yes	0.6	0.813115
1400	50	25	1000	7	MFSPMAP	0.001	64	rms	yes	no	no	0.8	0.813115
400	100	10	1000	7	MFSPMAP	0.001	64	rms	no	no	yes	0.6	0.813115
600	100	50	1000	7	MFSPMAP	0.0005	32	moment	no	no	yes	0.6	0.813115
1400	50	25	1000	7	MFSPMAP	0.0005	32	rms	no	no	no	0.6	0.813115
200	100	25	1000	7	MFSPMAP	0.1	64	moment	yes	yes	yes	0.8	0.813056
1400	600	50	1000	7	MFSPMAP	0.0005	32	adam	yes	yes	yes	0.6	0.812903
600	400	10	1000	7	MFSPMAP	0.0005	64	rms	no	yes	yes	0.8	0.812903
1400	50	10	1000	7	MFSPMAP	0.0005	32	adam	no	no	yes	0.8	0.812903
1400	100	25	1000	7	MFSPMAP	0.0005	32	moment	no	no	no	0.6	0.812903
600	400	50	1000	7	MFSPMAP	0.1	32	moment	yes	yes	yes	0.8	0.812865
1400	50	25	1000	7	MFSPMAP	0.001	64	adam	yes	yes	yes	0.8	0.812698
1400	400	100	1000	7	MFSPMAP	0.01	32	moment	yes	yes	yes	0.8	0.812698
200	100	25	1000	7	MFSPMAP	0.0005	32	adam	no	yes	no	0.6	0.812698
1400	600	50	1000	7	MFSPMAP	0.0005	64	rms	no	no	yes	0.6	0.812698
400	100	10	1000	7	MFSPMAP	0.01	32	moment	yes	yes	no	0.8	0.8125
600	100	50	1000	7	MFSPMAP	0.1	32	moment	yes	yes	no	0.8	0.8125
1400	100	50	1000	7	MFSPMAP	0.001	32	rms	yes	yes	no	0.8	0.8125
200	100	25	1000	7	MFSPMAP	0.0005	32	adam	yes	no	no	0.8	0.8125
400	200	50	1000	7	MFSPMAP	0.01	32	moment	no	no	no	0.6	0.8125
200	100	25	1000	7	MFSPMAP	0.1	64	moment	yes	yes	yes	0.6	0.812308
1400	600	25	1000	7	MFSPMAP	0.0005	32	rms	yes	yes	yes	0.8	0.812308
1400	600	50	1000	7	MFSPMAP	0.001	64	moment	yes	yes	yes	0.8	0.812308
600	400	10	1000	7	MFSPMAP	0.001	64	rms	yes	yes	no	0.6	0.812308
600	100	50	1000	7	MFSPMAP	0.01	64	moment	yes	yes	no	0.6	0.812308
1400	50	10	1000	7	MFSPMAP	0.0005	32	adam	yes	yes	no	0.8	0.812308
400	100	10	1000	7	MFSPMAP	0.001	64	moment	yes	no	yes	0.8	0.812308
600	400	10	1000	7	MFSPMAP	0.0005	32	adam	yes	no	yes	0.8	0.812308
400	100	10	1000	7	MFSPMAP	0.01	32	moment	yes	no	no	0.6	0.812308
1400	600	50	1000	7	MFSPMAP	0.0005	32	adam	yes	no	no	0.8	0.812308
400	200	100	1000	7	MFSPMAP	0.0005	32	adam	no	yes	yes	0.6	0.812308
200	100	25	1000	7	MFSPMAP	0.0005	64	rms	no	yes	yes	0.6	0.812308
600	100	50	1000	7	MFSPMAP	0.0005	64	adam	no	yes	yes	0.6	0.812308
400	200	100	1000	7	MFSPMAP	0.01	64	moment	no	yes	no	0.6	0.812308
1400	50	10	1000	7	MFSPMAP	0.001	64	adam	no	yes	no	0.8	0.812308
1400	50	10	1000	7	MFSPMAP	0.0005	64	adam	no	no	yes	0.8	0.812308
1400	600	25	1000	7	MFSPMAP	0.01	32	moment	no	no	no	0.6	0.812308
400	200	50	1000	7	MFSPMAP	0.0005	64	rms	yes	yes	yes	0.6	0.812121
1400	600	10	1000	7	MFSPMAP	0.0005	64	adam	yes	yes	yes	0.8	0.812121
1400	400	100	1000	7	MFSPMAP	0.1	64	moment	yes	yes	no	0.6	0.812121
1400	50	10	1000	7	MFSPMAP	0.01	32	moment	yes	no	yes	0.8	0.812121
1400	600	25	1000	7	MFSPMAP	0.0005	64	rms	no	yes	yes	0.6	0.812121
600	400	50	1000	7	MFSPMAP	0.0005	64	rms	no	no	no	0.8	0.812121
1400	600	25	1000	7	MFSPMAP	0.001	64	adam	yes	no	yes	0.8	0.812081
1400	600	10	1000	7	MFSPMAP	0.001	32	rms	no	yes	no	0.8	0.812081
600	400	10	1000	7	MFSPMAP	0.0005	32	rms	yes	yes	no	0.6	0.81194
600	400	10	1000	7	MFSPMAP	0.0005	32	moment	yes	no	yes	0.8	0.81194
400	200	100	1000	7	MFSPMAP	0.1	64	moment	no	yes	yes	0.6	0.81194
1400	50	10	1000	7	MFSPMAP	0.0005	64	adam	no	yes	yes	0.8	0.81194
600	100	50	1000	7	MFSPMAP	0.0005	32	adam	no	yes	yes	0.8	0.81194
1400	400	100	1000	7	MFSPMAP	0.0005	64	adam	no	no	no	0.8	0.81194
200	100	25	1000	7	MFSPMAP	0.001	64	moment	no	yes	no	0.8	0.811881
200	100	25	1000	7	MFSPMAP	0.01	64	moment	yes	yes	yes	0.6	0.811765
400	200	50	1000	7	MFSPMAP	0.001	64	rms	yes	no	no	0.8	0.811765
1400	600	10	1000	7	MFSPMAP	0.0005	32	adam	yes	no	no	0.6	0.811688
1400	50	10	1000	7	MFSPMAP	0.0005	32	adam	no	yes	yes	0.8	0.811688
1400	600	50	1000	7	MFSPMAP	0.01	64	moment	yes	yes	no	0.6	0.811594
400	200	50	1000	7	MFSPMAP	0.001	32	moment	yes	no	no	0.8	0.811594
1400	50	10	1000	7	MFSPMAP	0.01	64	moment	no	yes	yes	0.8	0.811594
1400	50	10	1000	7	MFSPMAP	0.0005	32	moment	yes	yes	no	0.8	0.811502
400	100	10	1000	7	MFSPMAP	0.1	64	moment	no	yes	yes	0.6	0.811502
400	200	50	1000	7	MFSPMAP	0.0005	64	moment	no	yes	yes	0.8	0.811502
1400	600	25	1000	7	MFSPMAP	0.001	64	adam	no	yes	no	0.8	0.811502
600	400	10	1000	7	MFSPMAP	0.0005	64	rms	no	no	yes	0.8	0.811502
1400	600	10	1000	7	MFSPMAP	0.001	32	rms	no	no	no	0.8	0.811502
200	100	25	1000	7	MFSPMAP	0.0005	64	adam	yes	yes	no	0.6	0.811321
1400	50	25	1000	7	MFSPMAP	0.01	32	moment	yes	no	no	0.6	0.811321
200	100	25	1000	7	MFSPMAP	0.001	32	rms	no	yes	yes	0.6	0.811321
1400	600	10	1000	7	MFSPMAP	0.0005	32	moment	no	yes	yes	0.6	0.811321
1400	50	10	1000	7	MFSPMAP	0.0005	32	moment	yes	yes	yes	0.8	0.811146
400	100	10	1000	7	MFSPMAP	0.0005	32	rms	yes	yes	no	0.6	0.811146
400	200	100	1000	7	MFSPMAP	0.0005	32	rms	yes	no	yes	0.8	0.811146
1400	600	25	1000	7	MFSPMAP	0.0005	64	moment	yes	no	no	0.8	0.811146
1400	50	10	1000	7	MFSPMAP	0.0005	64	moment	no	yes	yes	0.8	0.811146
1400	100	25	1000	7	MFSPMAP	0.001	64	adam	no	yes	no	0.6	0.811146
1400	400	100	1000	7	MFSPMAP	0.001	64	adam	no	yes	no	0.8	0.811146
1400	600	10	1000	7	MFSPMAP	0.001	64	moment	no	no	no	0.8	0.811146
400	200	100	1000	7	MFSPMAP	0.0005	32	moment	no	yes	yes	0.6	0.811111
400	200	50	1000	7	MFSPMAP	0.1	32	moment	yes	yes	yes	0.6	0.810976
400	200	100	1000	7	MFSPMAP	0.0005	64	moment	yes	yes	yes	0.8	0.810976
1400	400	100	1000	7	MFSPMAP	0.001	32	adam	yes	yes	yes	0.8	0.810976
1400	50	25	1000	7	MFSPMAP	0.0005	32	moment	yes	yes	no	0.6	0.810976
1400	600	10	1000	7	MFSPMAP	0.0005	64	rms	yes	yes	no	0.8	0.810976
600	100	50	1000	7	MFSPMAP	0.0005	32	rms	yes	yes	no	0.8	0.810976
600	400	50	1000	7	MFSPMAP	0.0005	32	adam	no	yes	yes	0.8	0.810976
1400	600	50	1000	7	MFSPMAP	0.1	32	moment	no	yes	yes	0.8	0.810976
400	200	100	1000	7	MFSPMAP	0.0005	64	rms	no	yes	no	0.8	0.810976
1400	600	10	1000	7	MFSPMAP	0.01	32	moment	no	yes	no	0.8	0.810976
600	100	50	1000	7	MFSPMAP	0.001	64	rms	yes	yes	yes	0.8	0.810811
1400	600	50	1000	7	MFSPMAP	0.001	32	rms	yes	yes	yes	0.8	0.810811
1400	600	25	1000	7	MFSPMAP	0.0005	64	rms	yes	yes	yes	0.8	0.810651
1400	50	25	1000	7	MFSPMAP	0.01	64	moment	yes	yes	no	0.6	0.810651
200	100	25	1000	7	MFSPMAP	0.0005	64	adam	yes	yes	no	0.8	0.810651
1400	600	25	1000	7	MFSPMAP	0.1	32	moment	no	yes	yes	0.8	0.810651
400	200	50	1000	7	MFSPMAP	0.001	64	moment	no	yes	yes	0.8	0.810651
200	100	25	1000	7	MFSPMAP	0.01	32	moment	no	yes	yes	0.8	0.810496
400	200	100	1000	7	MFSPMAP	0.0005	32	rms	no	yes	no	0.8	0.810496
1400	600	10	1000	7	MFSPMAP	0.001	32	adam	no	yes	no	0.8	0.810458
600	400	10	1000	7	MFSPMAP	0.001	64	moment	no	yes	no	0.8	0.810458
200	100	25	1000	7	MFSPMAP	0.0005	32	rms	yes	no	no	0.8	0.810345
1400	50	25	1000	7	MFSPMAP	0.001	32	rms	yes	yes	yes	0.6	0.810289
1400	100	50	1000	7	MFSPMAP	0.001	64	adam	no	yes	no	0.6	0.810289
1400	400	100	1000	7	MFSPMAP	0.001	64	rms	no	no	yes	0.8	0.810289
1400	50	25	1000	7	MFSPMAP	0.001	64	moment	yes	yes	no	0.8	0.810127
200	100	25	1000	7	MFSPMAP	0.0005	64	adam	no	yes	no	0.6	0.810127
400	100	10	1000	7	MFSPMAP	0.001	32	rms	no	no	no	0.8	0.810127
600	400	10	1000	7	MFSPMAP	0.001	32	adam	yes	yes	no	0.6	0.809969
1400	600	50	1000	7	MFSPMAP	0.001	64	adam	no	yes	yes	0.6	0.809969
1400	100	25	1000	7	MFSPMAP	0.001	64	rms	no	yes	no	0.8	0.809969
1400	50	25	1000	7	MFSPMAP	0.01	32	moment	yes	yes	yes	0.6	0.809816
400	200	100	1000	7	MFSPMAP	0.001	64	adam	yes	yes	yes	0.8	0.809816
600	400	50	1000	7	MFSPMAP	0.001	64	adam	yes	yes	yes	0.8	0.809816
1400	600	50	1000	7	MFSPMAP	0.0005	32	adam	yes	yes	yes	0.8	0.809816
1400	600	50	1000	7	MFSPMAP	0.1	64	moment	yes	yes	no	0.6	0.809816
1400	100	50	1000	7	MFSPMAP	0.0005	64	rms	yes	no	yes	0.6	0.809816
1400	100	25	1000	7	MFSPMAP	0.001	64	adam	no	yes	no	0.8	0.809816
200	100	25	1000	7	MFSPMAP	0.0005	64	rms	yes	yes	yes	0.6	0.809668
1400	400	100	1000	7	MFSPMAP	0.1	64	moment	yes	yes	yes	0.8	0.809668
400	200	100	1000	7	MFSPMAP	0.001	64	rms	yes	yes	no	0.6	0.809668
600	400	50	1000	7	MFSPMAP	0.0005	64	adam	yes	yes	no	0.6	0.809668
1400	100	50	1000	7	MFSPMAP	0.01	64	moment	yes	yes	no	0.6	0.809668
1400	100	50	1000	7	MFSPMAP	0.001	64	rms	yes	yes	no	0.8	0.809668
600	400	10	1000	7	MFSPMAP	0.0005	64	rms	no	yes	yes	0.6	0.809668
1400	50	10	1000	7	MFSPMAP	0.01	32	moment	no	yes	yes	0.8	0.809668
400	200	50	1000	7	MFSPMAP	0.01	64	moment	yes	yes	yes	0.6	0.809524
1400	50	10	1000	7	MFSPMAP	0.01	32	moment	yes	yes	no	0.8	0.809524
600	400	10	1000	7	MFSPMAP	0.0005	64	moment	yes	no	no	0.8	0.809524
1400	600	25	1000	7	MFSPMAP	0.1	64	moment	no	yes	no	0.6	0.809524
1400	600	10	1000	7	MFSPMAP	0.01	64	moment	no	yes	no	0.8	0.809524
600	100	50	1000	7	MFSPMAP	0.01	32	moment	no	no	no	0.8	0.809524
1400	400	100	1000	7	MFSPMAP	0.0005	64	rms	yes	yes	yes	0.8	0.809384
600	400	10	1000	7	MFSPMAP	0.001	32	moment	yes	no	yes	0.8	0.809211
1400	50	25	1000	7	MFSPMAP	0.001	64	moment	no	yes	yes	0.6	0.809211
1400	50	10	1000	7	MFSPMAP	0.0005	32	moment	no	no	no	0.8	0.809061
1400	600	25	1000	7	MFSPMAP	0.001	64	moment	yes	yes	no	0.6	0.808989
1400	600	10	1000	7	MFSPMAP	0.0005	64	rms	no	yes	yes	0.8	0.808917
1400	400	100	1000	7	MFSPMAP	0.001	64	adam	no	yes	no	0.6	0.808917
1400	600	50	1000	7	MFSPMAP	0.0005	64	moment	no	no	yes	0.6	0.808917
400	100	10	1000	7	MFSPMAP	0.0005	64	rms	no	no	no	0.8	0.808917
1400	100	25	1000	7	MFSPMAP	0.0005	32	moment	yes	yes	no	0.6	0.808777
600	400	10	1000	7	MFSPMAP	0.0005	32	adam	yes	yes	no	0.6	0.808777
600	100	50	1000	7	MFSPMAP	0.001	64	moment	yes	no	yes	0.6	0.808777
200	100	25	1000	7	MFSPMAP	0.0005	32	rms	no	yes	no	0.6	0.808777
600	400	50	1000	7	MFSPMAP	0.0005	64	moment	yes	yes	yes	0.8	0.808743
600	100	50	1000	7	MFSPMAP	0.001	32	adam	no	yes	no	0.8	0.808642
400	200	100	1000	7	MFSPMAP	0.0005	64	adam	yes	yes	yes	0.6	0.808511
400	200	50	1000	7	MFSPMAP	0.01	64	moment	yes	yes	no	0.6	0.808511
1400	50	25	1000	7	MFSPMAP	0.0005	64	rms	yes	yes	no	0.8	0.808511
1400	600	50	1000	7	MFSPMAP	0.0005	32	rms	yes	yes	no	0.8	0.808511
1400	600	10	1000	7	MFSPMAP	0.0005	64	moment	yes	no	no	0.8	0.808511
600	400	50	1000	7	MFSPMAP	0.001	64	rms	no	yes	yes	0.8	0.808511
600	400	50	1000	7	MFSPMAP	0.0005	64	adam	no	yes	yes	0.8	0.808511
200	100	25	1000	7	MFSPMAP	0.0005	64	adam	no	yes	no	0.8	0.808511
1400	50	25	1000	7	MFSPMAP	0.1	64	moment	yes	yes	yes	0.8	0.808383
400	200	100	1000	7	MFSPMAP	0.0005	32	rms	yes	yes	no	0.8	0.808383
1400	50	25	1000	7	MFSPMAP	0.0005	32	adam	yes	yes	no	0.8	0.808383
400	200	50	1000	7	MFSPMAP	0.001	64	rms	yes	no	yes	0.8	0.808383
400	100	10	1000	7	MFSPMAP	0.1	64	moment	no	yes	no	0.8	0.808383
600	400	50	1000	7	MFSPMAP	0.0005	32	rms	no	yes	yes	0.8	0.80826
400	200	50	1000	7	MFSPMAP	0.01	64	moment	no	yes	no	0.6	0.807947
1400	50	10	1000	7	MFSPMAP	0.001	64	rms	yes	yes	yes	0.8	0.807818
600	400	50	1000	7	MFSPMAP	0.0005	32	adam	no	no	yes	0.8	0.807818
400	200	50	1000	7	MFSPMAP	0.1	32	moment	yes	yes	no	0.6	0.807692
1400	600	25	1000	7	MFSPMAP	0.01	32	moment	yes	no	yes	0.6	0.807692
1400	400	100	1000	7	MFSPMAP	0.0005	64	moment	yes	no	yes	0.8	0.807692
1400	100	50	1000	7	MFSPMAP	0.0005	32	adam	yes	no	yes	0.8	0.807692
1400	100	25	1000	7	MFSPMAP	0.1	32	moment	no	yes	no	0.6	0.807692
1400	50	10	1000	7	MFSPMAP	0.001	64	adam	no	no	no	0.8	0.807692
1400	600	25	1000	7	MFSPMAP	0.001	32	moment	yes	yes	yes	0.6	0.807571
1400	400	100	1000	7	MFSPMAP	0.0005	32	adam	yes	yes	yes	0.6	0.807571
600	100	50	1000	7	MFSPMAP	0.0005	32	adam	yes	yes	no	0.6	0.807571
1400	400	100	1000	7	MFSPMAP	0.0005	32	rms	yes	yes	no	0.8	0.807571
1400	600	50	1000	7	MFSPMAP	0.001	32	rms	no	yes	yes	0.8	0.807571
200	100	25	1000	7	MFSPMAP	0.01	32	moment	yes	yes	yes	0.6	0.807339
1400	400	100	1000	7	MFSPMAP	0.1	64	moment	yes	yes	yes	0.6	0.807339
400	100	10	1000	7	MFSPMAP	0.001	64	rms	yes	yes	yes	0.8	0.807339
1400	600	50	1000	7	MFSPMAP	0.1	32	moment	yes	yes	yes	0.8	0.807339
600	400	10	1000	7	MFSPMAP	0.0005	64	rms	yes	yes	no	0.8	0.807339
1400	600	10	1000	7	MFSPMAP	0.001	64	rms	no	yes	yes	0.8	0.807339
400	100	10	1000	7	MFSPMAP	0.001	32	rms	no	yes	no	0.8	0.807339
1400	600	50	1000	7	MFSPMAP	0.01	32	moment	no	no	yes	0.6	0.807339
1400	600	25	1000	7	MFSPMAP	0.0005	64	moment	yes	yes	no	0.8	0.807229
200	100	25	1000	7	MFSPMAP	0.001	64	moment	yes	yes	no	0.8	0.807229
1400	100	50	1000	7	MFSPMAP	0.001	64	rms	no	yes	no	0.8	0.807229
1400	100	50	1000	7	MFSPMAP	0.1	32	moment	no	yes	no	0.8	0.807229
400	200	50	1000	7	MFSPMAP	0.001	64	rms	no	yes	yes	0.8	0.807122
600	100	50	1000	7	MFSPMAP	0.0005	32	adam	no	yes	no	0.8	0.807122
1400	50	10	1000	7	MFSPMAP	0.001	64	rms	no	no	no	0.8	0.807122
400	200	100	1000	7	MFSPMAP	0.0005	32	rms	yes	yes	yes	0.8	0.807018
1400	600	50	1000	7	MFSPMAP	0.01	32	moment	yes	no	no	0.6	0.806916
1400	600	10	1000	7	MFSPMAP	0.001	32	moment	yes	yes	no	0.6	0.80678
600	400	50	1000	7	MFSPMAP	0.0005	64	adam	no	no	yes	0.6	0.806667
600	400	10	1000	7	MFSPMAP	0.001	64	adam	yes	yes	no	0.8	0.806557
600	400	50	1000	7	MFSPMAP	0.001	32	adam	yes	yes	no	0.6	0.806349
1400	50	25	1000	7	MFSPMAP	0.0005	64	adam	yes	yes	no	0.6	0.806349
600	400	50	1000	7	MFSPMAP	0.001	32	adam	no	yes	yes	0.6	0.806349
1400	100	50	1000	7	MFSPMAP	0.0005	32	adam	no	yes	no	0.6	0.806349
600	400	10	1000	7	MFSPMAP	0.0005	64	rms	yes	yes	yes	0.6	0.80625
400	100	10	1000	7	MFSPMAP	0.001	32	adam	yes	yes	no	0.8	0.80625
1400	50	10	1000	7	MFSPMAP	0.01	32	moment	no	yes	yes	0.6	0.80625
400	100	10	1000	7	MFSPMAP	0.001	64	rms	no	yes	yes	0.8	0.80625
600	400	10	1000	7	MFSPMAP	0.0005	64	adam	no	yes	yes	0.8	0.80625
1400	600	50	1000	7	MFSPMAP	0.01	32	moment	no	yes	no	0.6	0.80625
200	100	25	1000	7	MFSPMAP	0.001	32	rms	no	yes	no	0.8	0.80625
1400	600	25	1000	7	MFSPMAP	0.1	64	moment	yes	yes	yes	0.8	0.806154
1400	100	25	1000	7	MFSPMAP	0.1	64	moment	yes	yes	yes	0.8	0.806154
200	100	25	1000	7	MFSPMAP	0.1	32	moment	yes	yes	no	0.8	0.806154
1400	600	10	1000	7	MFSPMAP	0.001	64	adam	yes	yes	no	0.8	0.806154
1400	400	100	1000	7	MFSPMAP	0.0005	32	rms	no	yes	yes	0.6	0.806154
1400	100	25	1000	7	MFSPMAP	0.001	32	adam	no	yes	yes	0.8	0.806154
200	100	25	1000	7	MFSPMAP	0.0005	64	rms	no	no	no	0.8	0.806154
400	200	100	1000	7	MFSPMAP	0.0005	32	adam	yes	yes	yes	0.6	0.806061
200	100	25	1000	7	MFSPMAP	0.01	32	moment	yes	yes	no	0.6	0.806061
1400	400	100	1000	7	MFSPMAP	0.001	64	rms	yes	yes	no	0.6	0.806061
200	100	25	1000	7	MFSPMAP	0.0005	32	adam	yes	yes	no	0.8	0.806061
200	100	25	1000	7	MFSPMAP	0.0005	64	rms	yes	yes	no	0.8	0.806061
600	400	50	1000	7	MFSPMAP	0.0005	64	rms	no	yes	yes	0.6	0.806061
400	100	10	1000	7	MFSPMAP	0.0005	32	rms	no	yes	yes	0.8	0.806061
1400	100	50	1000	7	MFSPMAP	0.0005	32	adam	no	yes	yes	0.8	0.806061
1400	600	50	1000	7	MFSPMAP	0.0005	64	rms	no	yes	no	0.6	0.806061
1400	600	25	1000	7	MFSPMAP	0.0005	64	adam	no	no	yes	0.8	0.806061
200	100	25	1000	7	MFSPMAP	0.0005	32	rms	no	no	no	0.8	0.806061
1400	100	50	1000	7	MFSPMAP	0.0005	32	rms	yes	yes	yes	0.8	0.80597
1400	600	25	1000	7	MFSPMAP	0.001	64	adam	yes	yes	no	0.8	0.80597
200	100	25	1000	7	MFSPMAP	0.1	64	moment	yes	yes	no	0.8	0.80597
1400	100	50	1000	7	MFSPMAP	0.1	64	moment	yes	yes	no	0.8	0.80597
400	100	10	1000	7	MFSPMAP	0.0005	64	rms	no	no	no	0.6	0.80597
1400	100	25	1000	7	MFSPMAP	0.0005	64	adam	yes	no	yes	0.8	0.805882
1400	600	10	1000	7	MFSPMAP	0.01	32	moment	no	yes	yes	0.8	0.805882
1400	100	25	1000	7	MFSPMAP	0.1	64	moment	no	yes	no	0.6	0.805882
1400	50	25	1000	7	MFSPMAP	0.0005	64	rms	yes	yes	no	0.6	0.805797
1400	100	50	1000	7	MFSPMAP	0.0005	32	moment	no	yes	yes	0.6	0.805797
1400	100	25	1000	7	MFSPMAP	0.0005	32	moment	yes	yes	no	0.8	0.805714
200	100	25	1000	7	MFSPMAP	0.0005	32	moment	yes	yes	yes	0.6	0.805634
1400	100	50	1000	7	MFSPMAP	0.001	64	moment	no	yes	no	0.8	0.805634
1400	600	10	1000	7	MFSPMAP	0.0005	64	moment	no	yes	no	0.8	0.805556
1400	600	50	1000	7	MFSPMAP	0.0005	64	moment	yes	yes	no	0.8	0.805479
1400	50	25	1000	7	MFSPMAP	0.001	32	adam	no	yes	yes	0.6	0.805461
400	100	10	1000	7	MFSPMAP	0.001	32	adam	yes	yes	no	0.6	0.805369
1400	100	25	1000	7	MFSPMAP	0.0005	64	adam	yes	no	no	0.6	0.805369
200	100	25	1000	7	MFSPMAP	0.001	64	moment	no	no	no	0.6	0.805369
1400	50	10	1000	7	MFSPMAP	0.0005	32	rms	no	yes	yes	0.6	0.805195
400	200	50	1000	7	MFSPMAP	0.1	64	moment	no	yes	yes	0.8	0.805195
600	400	10	1000	7	MFSPMAP	0.001	32	moment	yes	yes	yes	0.6	0.805112
1400	50	10	1000	7	MFSPMAP	0.001	64	adam	yes	yes	no	0.8	0.805112
600	400	50	1000	7	MFSPMAP	0.001	64	rms	yes	no	no	0.8	0.805112
1400	100	50	1000	7	MFSPMAP	0.1	64	moment	no	yes	no	0.6	0.805112
1400	50	10	1000	7	MFSPMAP	0.001	32	moment	yes	yes	yes	0.6	0.805031
1400	50	10	1000	7	MFSPMAP	0.001	64	rms	yes	yes	no	0.6	0.805031
400	200	100	1000	7	MFSPMAP	0.0005	64	adam	yes	no	no	0.6	0.805031
1400	400	100	1000	7	MFSPMAP	0.0005	64	rms	yes	no	no	0.8	0.805031
400	100	10	1000	7	MFSPMAP	0.0005	64	adam	no	yes	yes	0.6	0.805031
1400	600	25	1000	7	MFSPMAP	0.1	64	moment	no	yes	yes	0.8	0.805031
400	200	50	1000	7	MFSPMAP	0.0005	32	adam	no	yes	no	0.6	0.805031
400	200	100	1000	7	MFSPMAP	0.001	32	adam	yes	yes	yes	0.6	0.804954
400	100	10	1000	7	MFSPMAP	0.01	64	moment	yes	yes	no	0.8	0.804954
600	400	10	1000	7	MFSPMAP	0.01	64	moment	yes	no	yes	0.8	0.804954
600	100	50	1000	7	MFSPMAP	0.0005	32	adam	no	no	yes	0.8	0.804954
1400	50	25	1000	7	MFSPMAP	0.0005	32	moment	yes	yes	yes	0.6	0.804878
200	100	25	1000	7	MFSPMAP	0.1	32	moment	yes	yes	yes	0.8	0.804878
600	400	50	1000	7	MFSPMAP	0.1	64	moment	no	yes	no	0.6	0.804878
400	200	50	1000	7	MFSPMAP	0.0005	32	rms	no	yes	no	0.8	0.804878
1400	50	25	1000	7	MFSPMAP	0.01	64	moment	yes	yes	yes	0.6	0.804805
400	200	100	1000	7	MFSPMAP	0.0005	64	rms	yes	yes	yes	0.8	0.804805
600	400	10	1000	7	MFSPMAP	0.01	64	moment	yes	yes	no	0.6	0.804805
1400	100	50	1000	7	MFSPMAP	0.001	64	rms	no	yes	yes	0.8	0.804805
1400	600	25	1000	7	MFSPMAP	0.0005	64	rms	yes	no	yes	0.8	0.804734
1400	600	10	1000	7	MFSPMAP	0.1	64	moment	no	yes	yes	0.8	0.804734
400	100	10	1000	7	MFSPMAP	0.01	32	moment	yes	yes	no	0.6	0.804665
400	200	100	1000	7	MFSPMAP	0.01	64	moment	no	yes	yes	0.6	0.804665
1400	50	25	1000	7	MFSPMAP	0.0005	64	adam	no	yes	no	0.8	0.804665
1400	100	25	1000	7	MFSPMAP	0.0005	32	moment	no	yes	yes	0.6	0.804598
600	400	10	1000	7	MFSPMAP	0.001	64	moment	yes	yes	no	0.8	0.804054
200	100	25	1000	7	MFSPMAP	0.001	32	rms	yes	no	yes	0.6	0.803987
1400	100	50	1000	7	MFSPMAP	0.001	32	rms	no	no	no	0.6	0.803922
400	200	100	1000	7	MFSPMAP	0.0005	64	adam	yes	yes	yes	0.8	0.803797
1400	600	25	1000	7	MFSPMAP	0.001	32	adam	yes	yes	no	0.8	0.803797
600	400	50	1000	7	MFSPMAP	0.0005	64	rms	yes	no	no	0.8	0.803797
1400	400	100	1000	7	MFSPMAP	0.1	32	moment	no	yes	yes	0.6	0.803797
400	200	100	1000	7	MFSPMAP	0.001	32	rms	no	yes	yes	0.8	0.803797
600	400	50	1000	7	MFSPMAP	0.001	64	adam	no	yes	yes	0.8	0.803797
600	100	50	1000	7	MFSPMAP	0.0005	64	adam	no	yes	no	0.6	0.803797
1400	50	10	1000	7	MFSPMAP	0.0005	64	rms	no	no	yes	0.8	0.803797
1400	600	25	1000	7	MFSPMAP	0.1	32	moment	yes	yes	yes	0.6	0.803738
400	100	10	1000	7	MFSPMAP	0.001	32	rms	yes	no	yes	0.8	0.803738
1400	400	100	1000	7	MFSPMAP	0.0005	32	adam	no	yes	yes	0.8	0.803738
1400	100	25	1000	7	MFSPMAP	0.001	32	adam	no	yes	no	0.8	0.803738
400	200	100	1000	7	MFSPMAP	0.0005	64	adam	yes	yes	no	0.6	0.803681
400	200	50	1000	7	MFSPMAP	0.0005	32	adam	yes	yes	no	0.6	0.803681
1400	50	25	1000	7	MFSPMAP	0.001	64	rms	yes	yes	no	0.8	0.803681
600	100	50	1000	7	MFSPMAP	0.001	32	rms	no	yes	yes	0.6	0.803681
600	400	10	1000	7	MFSPMAP	0.1	32	moment	no	yes	no	0.8	0.803681
1400	600	25	1000	7	MFSPMAP	0.0005	32	rms	yes	yes	yes	0.6	0.803625
1400	100	25	1000	7	MFSPMAP	0.01	32	moment	no	yes	yes	0.6	0.803625
400	200	50	1000	7	MFSPMAP	0.0005	64	adam	no	yes	no	0.8	0.803625
400	200	50	1000	7	MFSPMAP	0.0005	64	rms	yes	no	yes	0.8	0.803571
1400	100	25	1000	7	MFSPMAP	0.0005	64	adam	no	yes	yes	0.8	0.803571
400	200	100	1000	7	MFSPMAP	0.001	64	adam	no	yes	no	0.8	0.803519
1400	100	50	1000	7	MFSPMAP	0.1	64	moment	yes	yes	yes	0.8	0.803468
1400	100	50	1000	7	MFSPMAP	0.0005	64	adam	no	yes	no	0.8	0.803468
1400	600	25	1000	7	MFSPMAP	0.001	64	moment	yes	yes	yes	0.6	0.803324
1400	50	10	1000	7	MFSPMAP	0.1	64	moment	no	yes	yes	0.6	0.802676
600	400	10	1000	7	MFSPMAP	0.0005	64	rms	yes	no	no	0.6	0.802632
600	400	10	1000	7	MFSPMAP	0.0005	32	rms	no	yes	yes	0.6	0.802589
200	100	25	1000	7	MFSPMAP	0.0005	32	adam	no	no	yes	0.8	0.802589
200	100	25	1000	7	MFSPMAP	0.001	64	rms	yes	yes	no	0.6	0.802548
400	200	100	1000	7	MFSPMAP	0.01	32	moment	yes	yes	no	0.8	0.802548
600	400	50	1000	7	MFSPMAP	0.0005	64	rms	no	no	yes	0.6	0.802548
400	100	10	1000	7	MFSPMAP	0.0005	32	rms	no	no	yes	0.6	0.802548
1400	600	10	1000	7	MFSPMAP	0.0005	32	rms	no	no	no	0.8	0.802548
200	100	25	1000	7	MFSPMAP	0.0005	32	rms	yes	yes	yes	0.6	0.802508
1400	600	10	1000	7	MFSPMAP	0.001	64	adam	yes	no	yes	0.8	0.802508
400	100	10	1000	7	MFSPMAP	0.001	32	rms	yes	no	no	0.8	0.802508
1400	600	50	1000	7	MFSPMAP	0.0005	64	adam	yes	no	no	0.8	0.802508
200	100	25	1000	7	MFSPMAP	0.001	32	adam	no	yes	no	0.6	0.802508
400	100	10	1000	7	MFSPMAP	0.001	64	rms	no	yes	no	0.8	0.802508
1400	600	10	1000	7	MFSPMAP	0.01	32	moment	no	no	yes	0.6	0.802508
400	200	50	1000	7	MFSPMAP	0.0005	64	adam	no	yes	no	0.6	0.802469
1400	50	25	1000	7	MFSPMAP	0.1	32	moment	no	yes	no	0.6	0.802469
1400	600	50	1000	7	MFSPMAP	0.0005	64	adam	no	no	no	0.8	0.802469
400	200	100	1000	7	MFSPMAP	0.0005	32	rms	yes	yes	yes	0.6	0.802432
200	100	25	1000	7	MFSPMAP	0.01	64	moment	yes	yes	no	0.6	0.802395
1400	600	25	1000	7	MFSPMAP	0.001	64	rms	yes	yes	no	0.8	0.802395
400	100	10	1000	7	MFSPMAP	0.1	32	moment	no	yes	no	0.8	0.802395
1400	100	50	1000	7	MFSPMAP	0.01	32	moment	yes	yes	no	0.6	0.80236
400	200	50	1000	7	MFSPMAP	0.01	32	moment	no	yes	yes	0.6	0.802326
1400	600	50	1000	7	MFSPMAP	0.01	32	moment	no	yes	no	0.8	0.802292
400	200	50	1000	7	MFSPMAP	0.0005	32	moment	yes	yes	no	0.6	0.80226
400	200	50	1000	7	MFSPMAP	0.0005	32	moment	yes	yes	yes	0.6	0.802228
600	400	50	1000	7	MFSPMAP	0.001	64	moment	no	yes	yes	0.6	0.802228
400	100	10	1000	7	MFSPMAP	0.1	64	moment	yes	yes	yes	0.6	0.801303
1400	50	10	1000	7	MFSPMAP	0.0005	32	adam	yes	yes	no	0.6	0.801303
1400	600	10	1000	7	MFSPMAP	0.0005	64	adam	yes	yes	no	0.8	0.801303
1400	100	25	1000	7	MFSPMAP	0.01	32	moment	yes	no	no	0.6	0.801303
400	100	10	1000	7	MFSPMAP	0.0005	32	adam	no	yes	no	0.6	0.801303
1400	600	10	1000	7	MFSPMAP	0.001	64	adam	yes	yes	yes	0.6	0.801282
1400	600	10	1000	7	MFSPMAP	0.001	64	adam	yes	yes	yes	0.8	0.801282
600	400	50	1000	7	MFSPMAP	0.001	32	rms	yes	yes	no	0.8	0.801282
1400	600	50	1000	7	MFSPMAP	0.0005	32	adam	no	yes	no	0.6	0.801282
1400	50	25	1000	7	MFSPMAP	0.001	64	adam	yes	yes	no	0.8	0.801262
600	400	10	1000	7	MFSPMAP	0.001	32	rms	yes	no	no	0.8	0.801262
1400	50	10	1000	7	MFSPMAP	0.001	32	rms	no	yes	yes	0.8	0.801262
600	400	10	1000	7	MFSPMAP	0.0005	64	rms	no	yes	no	0.6	0.801262
1400	50	10	1000	7	MFSPMAP	0.0005	64	rms	yes	yes	yes	0.8	0.801242
1400	50	25	1000	7	MFSPMAP	0.0005	32	adam	yes	no	yes	0.8	0.801242
400	200	50	1000	7	MFSPMAP	0.001	64	rms	no	yes	yes	0.6	0.801242
1400	400	100	1000	7	MFSPMAP	0.001	64	adam	no	yes	yes	0.6	0.801242
200	100	25	1000	7	MFSPMAP	0.0005	32	adam	no	yes	yes	0.8	0.801242
1400	600	10	1000	7	MFSPMAP	0.0005	64	moment	yes	yes	yes	0.8	0.801223
600	100	50	1000	7	MFSPMAP	0.0005	32	rms	yes	no	yes	0.6	0.801223
1400	50	25	1000	7	MFSPMAP	0.01	32	moment	yes	no	yes	0.8	0.801223
1400	600	50	1000	7	MFSPMAP	0.0005	32	rms	yes	no	yes	0.8	0.801223
1400	50	25	1000	7	MFSPMAP	0.001	64	rms	no	yes	yes	0.8	0.801223
600	400	50	1000	7	MFSPMAP	0.0005	32	adam	yes	yes	yes	0.6	0.801205
400	200	100	1000	7	MFSPMAP	0.0005	32	adam	yes	yes	yes	0.8	0.801205
600	400	50	1000	7	MFSPMAP	0.0005	32	adam	yes	yes	yes	0.8	0.801205
1400	600	10	1000	7	MFSPMAP	0.0005	32	rms	no	no	no	0.6	0.801205
200	100	25	1000	7	MFSPMAP	0.0005	32	adam	no	no	no	0.8	0.801205
600	400	10	1000	7	MFSPMAP	0.001	32	rms	no	no	no	0.8	0.801205
1400	100	50	1000	7	MFSPMAP	0.0005	32	rms	yes	yes	no	0.6	0.801187
600	400	50	1000	7	MFSPMAP	0.0005	32	moment	no	yes	yes	0.6	0.801187
600	100	50	1000	7	MFSPMAP	0.1	64	moment	yes	yes	yes	0.8	0.80117
1400	100	50	1000	7	MFSPMAP	0.0005	64	moment	no	yes	no	0.8	0.801136
1400	50	10	1000	7	MFSPMAP	0.01	32	moment	yes	yes	yes	0.8	0.8
1400	100	50	1000	7	MFSPMAP	0.0005	64	moment	yes	no	yes	0.8	0.8
1400	100	25	1000	7	MFSPMAP	0.0005	32	adam	no	no	yes	0.8	0.8
1400	600	25	1000	7	MFSPMAP	0.001	64	rms	no	no	no	0.6	0.8
200	100	25	1000	7	MFSPMAP	0.0005	32	moment	yes	yes	no	0.8	0.8
400	100	10	1000	7	MFSPMAP	0.001	32	rms	no	yes	yes	0.6	0.8
600	400	50	1000	7	MFSPMAP	0.0005	32	adam	no	no	no	0.8	0.8
200	100	25	1000	7	MFSPMAP	0.0005	64	moment	yes	yes	no	0.8	0.8
1400	400	100	1000	7	MFSPMAP	0.001	64	rms	no	yes	yes	0.6	0.8
1400	50	25	1000	7	MFSPMAP	0.001	64	rms	no	yes	no	0.6	0.8
1400	600	10	1000	7	MFSPMAP	0.001	64	rms	yes	no	no	0.8	0.8
1400	50	25	1000	7	MFSPMAP	0.0005	64	adam	yes	no	no	0.8	0.8
600	400	50	1000	7	MFSPMAP	0.001	32	adam	no	yes	no	0.8	0.8
1400	600	25	1000	7	MFSPMAP	0.001	64	rms	no	no	no	0.8	0.8
200	100	25	1000	7	MFSPMAP	0.001	64	adam	yes	yes	no	0.8	0.8
1400	100	50	1000	7	MFSPMAP	0.0005	64	rms	no	no	no	0.8	0.8
400	100	10	1000	7	MFSPMAP	0.001	64	moment	yes	yes	no	0.8	0.8
600	400	50	1000	7	MFSPMAP	0.1	32	moment	no	yes	no	0.8	0.8
1400	50	25	1000	7	MFSPMAP	0.01	32	moment	no	yes	no	0.8	0.8
200	100	25	1000	7	MFSPMAP	0.001	64	adam	yes	yes	yes	0.6	0.8
600	400	50	1000	7	MFSPMAP	0.01	32	moment	yes	yes	yes	0.8	0.8
400	200	100	1000	7	MFSPMAP	0.001	32	moment	yes	yes	no	0.6	0.8
1400	400	100	1000	7	MFSPMAP	0.1	32	moment	yes	yes	no	0.8	0.8
1400	600	25	1000	7	MFSPMAP	0.0005	32	rms	yes	no	yes	0.8	0.8
1400	50	25	1000	7	MFSPMAP	0.0005	32	rms	yes	no	yes	0.8	0.8
1400	50	10	1000	7	MFSPMAP	0.0005	32	adam	yes	no	no	0.8	0.8
1400	100	50	1000	7	MFSPMAP	0.001	64	rms	yes	no	no	0.8	0.8
1400	600	50	1000	7	MFSPMAP	0.0005	32	adam	no	yes	yes	0.8	0.8
400	200	50	1000	7	MFSPMAP	0.001	32	rms	no	yes	no	0.6	0.8
1400	100	25	1000	7	MFSPMAP	0.001	32	rms	no	yes	no	0.8	0.8
1400	400	100	1000	7	MFSPMAP	0.0005	64	rms	no	yes	no	0.8	0.8
400	200	50	1000	7	MFSPMAP	0.01	64	moment	yes	yes	yes	0.8	0.798834
1400	50	25	1000	7	MFSPMAP	0.0005	64	rms	yes	yes	yes	0.8	0.798834
1400	50	10	1000	7	MFSPMAP	0.01	64	moment	no	yes	no	0.8	0.798834
1400	50	25	1000	7	MFSPMAP	0.0005	32	rms	yes	yes	yes	0.6	0.798817
1400	600	50	1000	7	MFSPMAP	0.1	32	moment	yes	yes	no	0.6	0.798817
1400	50	25	1000	7	MFSPMAP	0.0005	32	rms	no	yes	yes	0.8	0.798817
600	400	50	1000	7	MFSPMAP	0.1	64	moment	no	yes	no	0.8	0.798817
1400	100	25	1000	7	MFSPMAP	0.0005	64	moment	yes	yes	no	0.6	0.798799
400	200	100	1000	7	MFSPMAP	0.0005	32	adam	no	yes	no	0.6	0.798799
400	100	10	1000	7	MFSPMAP	0.001	32	moment	yes	yes	yes	0.6	0.79878
1400	100	25	1000	7	MFSPMAP	0.001	32	rms	yes	yes	yes	0.8	0.79878
1400	50	10	1000	7	MFSPMAP	0.0005	64	adam	yes	yes	no	0.8	0.79878
400	200	50	1000	7	MFSPMAP	0.01	32	moment	no	yes	yes	0.8	0.79878
1400	400	100	1000	7	MFSPMAP	0.0005	64	adam	no	yes	no	0.8	0.79878
1400	100	25	1000	7	MFSPMAP	0.0005	32	rms	no	no	no	0.8	0.79878
1400	600	25	1000	7	MFSPMAP	0.0005	64	rms	yes	yes	yes	0.6	0.798762
1400	100	25	1000	7	MFSPMAP	0.0005	32	adam	yes	yes	yes	0.8	0.798762
1400	50	25	1000	7	MFSPMAP	0.001	64	rms	yes	yes	no	0.6	0.798762
1400	100	25	1000	7	MFSPMAP	0.001	64	adam	yes	yes	no	0.8	0.798762
1400	600	50	1000	7	MFSPMAP	0.001	64	adam	yes	yes	no	0.8	0.798762
1400	400	100	1000	7	MFSPMAP	0.01	64	moment	no	yes	no	0.6	0.798762
400	200	50	1000	7	MFSPMAP	0.1	64	moment	no	yes	no	0.8	0.798762
400	100	10	1000	7	MFSPMAP	0.0005	32	adam	yes	yes	yes	0.8	0.798742
400	200	100	1000	7	MFSPMAP	0.001	32	rms	yes	yes	no	0.6	0.798742
600	400	50	1000	7	MFSPMAP	0.0005	32	rms	yes	no	yes	0.6	0.798742
1400	100	50	1000	7	MFSPMAP	0.01	64	moment	no	yes	no	0.6	0.798742
1400	600	50	1000	7	MFSPMAP	0.0005	64	rms	no	no	yes	0.8	0.798742
400	200	50	1000	7	MFSPMAP	0.0005	64	rms	no	no	no	0.6	0.798742
1400	600	10	1000	7	MFSPMAP	0.0005	32	rms	no	yes	no	0.6	0.798722
600	100	50	1000	7	MFSPMAP	0.01	64	moment	no	yes	no	0.6	0.798722
1400	50	10	1000	7	MFSPMAP	0.1	64	moment	yes	yes	yes	0.8	0.798701
1400	600	10	1000	7	MFSPMAP	0.001	64	rms	yes	yes	no	0.6	0.798701
600	400	10	1000	7	MFSPMAP	0.0005	64	adam	yes	no	yes	0.6	0.798701
1400	600	25	1000	7	MFSPMAP	0.0005	64	moment	yes	no	no	0.6	0.798701
1400	600	10	1000	7	MFSPMAP	0.0005	64	adam	yes	yes	yes	0.6	0.798658
1400	50	10	1000	7	MFSPMAP	0.001	32	adam	yes	no	no	0.8	0.798658
1400	100	25	1000	7	MFSPMAP	0.01	64	moment	yes	yes	no	0.6	0.797753
1400	600	25	1000	7	MFSPMAP	0.01	32	moment	yes	yes	no	0.6	0.797721
600	400	10	1000	7	MFSPMAP	0.0005	64	adam	no	yes	no	0.8	0.797654
1400	50	25	1000	7	MFSPMAP	0.001	32	rms	no	yes	yes	0.8	0.797619
200	100	25	1000	7	MFSPMAP	0.1	64	moment	no	yes	no	0.8	0.797619
1400	100	25	1000	7	MFSPMAP	0.0005	64	rms	no	yes	no	0.8	0.797619
1400	600	50	1000	7	MFSPMAP	0.0005	32	rms	yes	yes	yes	0.6	0.797583
600	100	50	1000	7	MFSPMAP	0.0005	64	rms	yes	yes	yes	0.8	0.797583
1400	100	25	1000	7	MFSPMAP	0.1	32	moment	yes	yes	no	0.8	0.797583
1400	50	25	1000	7	MFSPMAP	0.0005	64	rms	yes	no	yes	0.8	0.797583
1400	600	25	1000	7	MFSPMAP	0.0005	64	rms	yes	no	no	0.8	0.797583
200	100	25	1000	7	MFSPMAP	0.0005	64	rms	yes	no	no	0.8	0.797583
1400	600	10	1000	7	MFSPMAP	0.0005	64	adam	no	yes	no	0.8	0.797583
1400	50	25	1000	7	MFSPMAP	0.0005	32	adam	no	no	yes	0.8	0.797583
600	400	50	1000	7	MFSPMAP	0.0005	64	adam	yes	yes	yes	0.6	0.797546
1400	400	100	1000	7	MFSPMAP	0.001	64	adam	yes	yes	no	0.8	0.797546
200	100	25	1000	7	MFSPMAP	0.0005	64	rms	yes	no	no	0.6	0.797546
400	200	50	1000	7	MFSPMAP	0.001	64	rms	no	yes	no	0.6	0.797546
1400	50	10	1000	7	MFSPMAP	0.0005	32	rms	no	yes	no	0.8	0.797546
1400	600	10	1000	7	MFSPMAP	0.0005	32	rms	no	no	yes	0.6	0.797546
1400	100	25	1000	7	MFSPMAP	0.01	32	moment	no	no	no	0.6	0.797546
400	200	50	1000	7	MFSPMAP	0.0005	32	rms	yes	yes	no	0.6	0.797508
400	200	50	1000	7	MFSPMAP	0.001	32	rms	no	yes	yes	0.8	0.797508
1400	100	25	1000	7	MFSPMAP	0.01	64	moment	no	yes	no	0.6	0.797508
1400	400	100	1000	7	MFSPMAP	0.0005	64	adam	no	yes	no	0.6	0.797508
600	400	50	1000	7	MFSPMAP	0.001	64	adam	no	yes	no	0.8	0.797508
400	200	50	1000	7	MFSPMAP	0.001	32	adam	no	yes	no	0.8	0.797508
600	400	50	1000	7	MFSPMAP	0.001	32	rms	no	no	no	0.8	0.797508
200	100	25	1000	7	MFSPMAP	0.0005	64	adam	yes	no	yes	0.6	0.797468
1400	100	50	1000	7	MFSPMAP	0.001	32	adam	no	yes	no	0.8	0.797468
600	400	10	1000	7	MFSPMAP	0.001	64	adam	no	no	no	0.8	0.797468
1400	50	10	1000	7	MFSPMAP	0.0005	64	adam	yes	no	yes	0.6	0.797428
1400	600	50	1000	7	MFSPMAP	0.001	64	rms	no	no	yes	0.8	0.797428
600	400	10	1000	7	MFSPMAP	0.001	32	adam	yes	yes	yes	0.8	0.797342
600	400	10	1000	7	MFSPMAP	0.0005	64	adam	no	no	yes	0.6	0.797342
400	200	100	1000	7	MFSPMAP	0.001	64	moment	no	yes	yes	0.6	0.796562
600	400	50	1000	7	MFSPMAP	0.1	64	moment	no	yes	yes	0.8	0.796512
1400	400	100	1000	7	MFSPMAP	0.1	64	moment	no	yes	no	0.8	0.796512
1400	400	100	1000	7	MFSPMAP	0.0005	32	adam	yes	yes	no	0.8	0.796407
1400	50	10	1000	7	MFSPMAP	0.01	32	moment	yes	no	yes	0.6	0.796407
1400	50	25	1000	7	MFSPMAP	0.1	64	moment	no	yes	yes	0.8	0.796407
1400	600	50	1000	7	MFSPMAP	0.0005	64	adam	yes	yes	yes	0.6	0.796353
600	100	50	1000	7	MFSPMAP	0.001	64	adam	yes	yes	yes	0.8	0.796353
600	100	50	1000	7	MFSPMAP	0.1	32	moment	no	yes	no	0.6	0.796353
1400	600	10	1000	7	MFSPMAP	0.001	64	rms	no	yes	no	0.8	0.796353
1400	50	10	1000	7	MFSPMAP	0.0005	64	adam	no	yes	no	0.8	0.796353
200	100	25	1000	7	MFSPMAP	0.01	32	moment	no	no	yes	0.6	0.796353
600	400	50	1000	7	MFSPMAP	0.0005	64	rms	no	no	yes	0.8	0.796353
1400	100	25	1000	7	MFSPMAP	0.0005	64	rms	no	no	no	0.6	0.796353
1400	100	25	1000	7	MFSPMAP	0.0005	64	adam	yes	yes	yes	0.8	0.796296
1400	400	100	1000	7	MFSPMAP	0.001	32	rms	yes	yes	no	0.8	0.796296
600	400	10	1000	7	MFSPMAP	0.001	64	rms	yes	no	no	0.8	0.796296
400	100	10	1000	7	MFSPMAP	0.0005	32	adam	no	yes	yes	0.6	0.796296
1400	600	50	1000	7	MFSPMAP	0.0005	64	adam	no	yes	yes	0.6	0.796296
1400	50	10	1000	7	MFSPMAP	0.0005	32	moment	no	yes	yes	0.8	0.796296
400	200	50	1000	7	MFSPMAP	0.001	32	rms	no	no	yes	0.8	0.796296
1400	100	50	1000	7	MFSPMAP	0.01	32	moment	no	no	no	0.6	0.796296
1400	50	10	1000	7	MFSPMAP	0.01	32	moment	yes	yes	yes	0.6	0.796238
400	100	10	1000	7	MFSPMAP	0.1	32	moment	yes	yes	yes	0.8	0.796238
1400	400	100	1000	7	MFSPMAP	0.0005	64	adam	yes	no	yes	0.8	0.796238
600	100	50	1000	7	MFSPMAP	0.001	64	moment	yes	no	no	0.6	0.796238
1400	400	100	1000	7	MFSPMAP	0.0005	64	adam	no	yes	yes	0.8	0.796238
1400	100	50	1000	7	MFSPMAP	0.001	64	adam	no	yes	yes	0.8	0.796238
200	100	25	1000	7	MFSPMAP	0.001	64	adam	no	yes	yes	0.6	0.796178
1400	50	10	1000	7	MFSPMAP	0.1	64	moment	no	yes	no	0.6	0.796178
600	400	10	1000	7	MFSPMAP	0.001	32	adam	yes	yes	yes	0.6	0.796116
1400	400	100	1000	7	MFSPMAP	0.0005	32	rms	no	no	no	0.6	0.796116
1400	100	50	1000	7	MFSPMAP	0.0005	32	adam	yes	yes	yes	0.6	0.796053
1400	600	50	1000	7	MFSPMAP	0.0005	32	adam	yes	yes	no	0.6	0.796053
1400	100	50	1000	7	MFSPMAP	0.0005	64	adam	no	no	yes	0.6	0.796053
200	100	25	1000	7	MFSPMAP	0.001	64	moment	yes	no	no	0.8	0.795987
600	400	50	1000	7	MFSPMAP	0.0005	32	moment	yes	yes	yes	0.6	0.79558
1400	100	50	1000	7	MFSPMAP	0.1	64	moment	yes	yes	no	0.6	0.795389
200	100	25	1000	7	MFSPMAP	0.0005	32	rms	yes	yes	no	0.8	0.795322
1400	100	25	1000	7	MFSPMAP	0.01	64	moment	no	yes	yes	0.8	0.795322
200	100	25	1000	7	MFSPMAP	0.01	32	moment	no	yes	yes	0.6	0.795252
1400	600	10	1000	7	MFSPMAP	0.0005	32	rms	no	yes	no	0.8	0.795252
1400	100	50	1000	7	MFSPMAP	0.0005	64	adam	yes	yes	no	0.8	0.795181
600	100	50	1000	7	MFSPMAP	0.0005	32	adam	yes	no	yes	0.8	0.795181
200	100	25	1000	7	MFSPMAP	0.1	32	moment	no	yes	no	0.8	0.795181
1400	50	25	1000	7	MFSPMAP	0.0005	32	rms	yes	yes	yes	0.8	0.795107
1400	100	25	1000	7	MFSPMAP	0.001	64	rms	yes	yes	no	0.8	0.795107
1400	100	25	1000	7	MFSPMAP	0.1	64	moment	no	yes	yes	0.8	0.795107
1400	600	25	1000	7	MFSPMAP	0.1	32	moment	yes	yes	yes	0.8	0.795031
600	400	50	1000	7	MFSPMAP	0.1	32	moment	yes	yes	no	0.6	0.795031
600	100	50	1000	7	MFSPMAP	0.01	32	moment	yes	no	yes	0.6	0.795031
1400	400	100	1000	7	MFSPMAP	0.001	32	rms	no	yes	no	0.6	0.795031
600	400	10	1000	7	MFSPMAP	0.001	32	rms	no	no	no	0.6	0.795031
400	200	50	1000	7	MFSPMAP	0.001	32	rms	yes	yes	yes	0.6	0.794953
600	100	50	1000	7	MFSPMAP	0.1	32	moment	yes	yes	yes	0.6	0.794953
400	100	10	1000	7	MFSPMAP	0.0005	64	adam	no	yes	no	0.8	0.794953
600	100	50	1000	7	MFSPMAP	0.0005	32	adam	no	no	no	0.8	0.794953
1400	600	50	1000	7	MFSPMAP	0.01	64	moment	yes	yes	no	0.8	0.794872
200	100	25	1000	7	MFSPMAP	0.01	64	moment	no	yes	no	0.6	0.794872
600	400	10	1000	7	MFSPMAP	0.001	32	adam	no	yes	no	0.8	0.794872
1400	50	10	1000	7	MFSPMAP	0.001	64	rms	no	yes	no	0.6	0.794788
600	100	50	1000	7	MFSPMAP	0.0005	32	adam	no	no	no	0.6	0.794788
1400	100	25	1000	7	MFSPMAP	0.0005	64	moment	yes	no	yes	0.8	0.794702
1400	50	25	1000	7	MFSPMAP	0.001	64	adam	no	yes	no	0.6	0.794702
600	400	10	1000	7	MFSPMAP	0.001	64	adam	no	yes	no	0.6	0.794702
1400	50	25	1000	7	MFSPMAP	0.001	64	adam	no	no	yes	0.8	0.794702
600	100	50	1000	7	MFSPMAP	0.001	32	rms	no	no	no	0.8	0.794702
400	200	100	1000	7	MFSPMAP	0.0005	32	adam	no	yes	yes	0.8	0.794118
1400	100	25	1000	7	MFSPMAP	0.0005	64	rms	yes	yes	yes	0.8	0.79403
400	100	10	1000	7	MFSPMAP	0.001	64	adam	no	yes	yes	0.8	0.793939
1400	600	50	1000	7	MFSPMAP	0.001	32	adam	no	yes	yes	0.8	0.793939
1400	600	25	1000	7	MFSPMAP	0.0005	32	rms	no	no	yes	0.8	0.793939
1400	600	50	1000	7	MFSPMAP	0.0005	64	adam	no	no	yes	0.8	0.793939
600	400	50	1000	7	MFSPMAP	0.0005	32	rms	no	no	no	0.8	0.793939
1400	400	100	1000	7	MFSPMAP	0.0005	32	rms	yes	no	yes	0.8	0.793846
600	400	50	1000	7	MFSPMAP	0.001	64	adam	yes	yes	yes	0.6	0.79375
1400	100	25	1000	7	MFSPMAP	0.0005	32	rms	yes	yes	yes	0.6	0.79375
1400	50	10	1000	7	MFSPMAP	0.001	32	rms	yes	yes	yes	0.8	0.79375
400	100	10	1000	7	MFSPMAP	0.001	64	rms	yes	yes	no	0.6	0.79375
1400	600	50	1000	7	MFSPMAP	0.0005	64	adam	yes	no	yes	0.8	0.79375
1400	50	25	1000	7	MFSPMAP	0.001	64	rms	yes	yes	yes	0.6	0.793651
1400	600	25	1000	7	MFSPMAP	0.0005	64	rms	yes	yes	no	0.6	0.793651
1400	50	10	1000	7	MFSPMAP	0.1	32	moment	yes	yes	no	0.6	0.793651
600	100	50	1000	7	MFSPMAP	0.001	64	rms	yes	no	no	0.8	0.793651
1400	50	10	1000	7	MFSPMAP	0.001	64	adam	no	yes	yes	0.8	0.793651
400	100	10	1000	7	MFSPMAP	0.001	64	rms	no	yes	no	0.6	0.793651
1400	50	25	1000	7	MFSPMAP	0.0005	32	adam	no	no	no	0.8	0.793651
600	100	50	1000	7	MFSPMAP	0.001	64	rms	no	no	no	0.8	0.793651
600	400	10	1000	7	MFSPMAP	0.001	64	rms	yes	yes	yes	0.6	0.793548
1400	600	10	1000	7	MFSPMAP	0.0005	64	adam	no	yes	yes	0.6	0.793548
400	100	10	1000	7	MFSPMAP	0.001	64	rms	yes	yes	yes	0.6	0.793443
1400	600	10	1000	7	MFSPMAP	0.0005	32	rms	yes	no	no	0.6	0.793443
1400	50	10	1000	7	MFSPMAP	0.0005	64	rms	yes	no	no	0.6	0.793443
1400	600	10	1000	7	MFSPMAP	0.0005	32	rms	yes	no	no	0.8	0.793443
1400	100	25	1000	7	MFSPMAP	0.0005	64	adam	no	no	yes	0.6	0.793443
1400	100	50	1000	7	MFSPMAP	0.001	64	adam	no	no	yes	0.8	0.793443
400	100	10	1000	7	MFSPMAP	0.0005	32	moment	yes	yes	no	0.8	0.792899
1400	50	10	1000	7	MFSPMAP	0.1	32	moment	no	yes	yes	0.8	0.792899
1400	600	25	1000	7	MFSPMAP	0.01	32	moment	no	yes	no	0.6	0.792899
1400	600	50	1000	7	MFSPMAP	0.1	64	moment	no	yes	no	0.6	0.792793
600	400	50	1000	7	MFSPMAP	0.0005	32	rms	no	no	no	0.6	0.792793
400	200	50	1000	7	MFSPMAP	0.001	64	adam	yes	yes	yes	0.8	0.792683
400	100	10	1000	7	MFSPMAP	0.001	64	adam	yes	yes	no	0.6	0.792683
1400	600	50	1000	7	MFSPMAP	0.001	64	adam	yes	yes	no	0.6	0.792683
1400	600	50	1000	7	MFSPMAP	0.0005	64	adam	yes	yes	no	0.6	0.792683
400	100	10	1000	7	MFSPMAP	0.0005	64	moment	yes	yes	no	0.8	0.792683
1400	400	100	1000	7	MFSPMAP	0.0005	32	rms	yes	no	no	0.8	0.792683
1400	50	25	1000	7	MFSPMAP	0.01	64	moment	no	yes	no	0.6	0.792683
1400	50	10	1000	7	MFSPMAP	0.01	32	moment	no	yes	no	0.6	0.792683
1400	600	50	1000	7	MFSPMAP	0.0005	32	rms	no	yes	no	0.6	0.792683
600	400	50	1000	7	MFSPMAP	0.01	32	moment	no	yes	no	0.8	0.792683
1400	100	50	1000	7	MFSPMAP	0.001	32	rms	yes	yes	yes	0.6	0.79257
600	400	50	1000	7	MFSPMAP	0.1	32	moment	yes	yes	no	0.8	0.79257
1400	400	100	1000	7	MFSPMAP	0.001	32	rms	no	yes	yes	0.6	0.79257
600	100	50	1000	7	MFSPMAP	0.1	64	moment	no	yes	yes	0.6	0.79257
1400	600	25	1000	7	MFSPMAP	0.001	32	adam	yes	yes	no	0.6	0.792453
1400	600	10	1000	7	MFSPMAP	0.001	64	rms	no	yes	yes	0.6	0.792453
1400	100	50	1000	7	MFSPMAP	0.0005	32	adam	no	yes	yes	0.6	0.792453
400	200	100	1000	7	MFSPMAP	0.001	64	adam	no	yes	yes	0.8	0.792453
400	100	10	1000	7	MFSPMAP	0.0005	32	moment	no	yes	yes	0.8	0.792453
400	100	10	1000	7	MFSPMAP	0.0005	32	rms	no	yes	no	0.6	0.792453
1400	50	10	1000	7	MFSPMAP	0.001	64	adam	no	yes	no	0.6	0.792453
200	100	25	1000	7	MFSPMAP	0.001	32	rms	no	yes	yes	0.8	0.792332
1400	50	25	1000	7	MFSPMAP	0.001	32	rms	yes	no	yes	0.6	0.791946
600	100	50	1000	7	MFSPMAP	0.001	64	rms	no	no	yes	0.6	0.791946
1400	600	50	1000	7	MFSPMAP	0.0005	64	adam	no	no	no	0.6	0.791809
400	200	50	1000	7	MFSPMAP	0.0005	32	adam	yes	no	yes	0.8	0.791667
1400	400	100	1000	7	MFSPMAP	0.0005	64	rms	no	yes	no	0.6	0.791667
1400	600	25	1000	7	MFSPMAP	0.1	64	moment	no	yes	no	0.8	0.791667
1400	100	50	1000	7	MFSPMAP	0.0005	32	rms	no	yes	no	0.8	0.791667
1400	100	50	1000	7	MFSPMAP	0.001	64	adam	yes	yes	yes	0.8	0.791541
600	400	50	1000	7	MFSPMAP	0.1	64	moment	yes	yes	no	0.8	0.791541
1400	100	25	1000	7	MFSPMAP	0.0005	64	adam	no	yes	yes	0.6	0.791541
1400	400	100	1000	7	MFSPMAP	0.0005	32	rms	no	no	no	0.8	0.791541
1400	600	25	1000	7	MFSPMAP	0.0005	64	rms	yes	no	yes	0.6	0.791411
1400	600	10	1000	7	MFSPMAP	0.01	64	moment	yes	yes	yes	0.6	0.791277
200	100	25	1000	7	MFSPMAP	0.0005	32	adam	yes	yes	no	0.6	0.791277
1400	600	50	1000	7	MFSPMAP	0.001	32	rms	yes	yes	no	0.6	0.791277
200	100	25	1000	7	MFSPMAP	0.001	64	rms	yes	no	yes	0.8	0.791277
1400	100	50	1000	7	MFSPMAP	0.001	32	rms	no	yes	yes	0.8	0.791277
1400	100	50	1000	7	MFSPMAP	0.0005	32	rms	no	yes	no	0.6	0.791277
1400	100	25	1000	7	MFSPMAP	0.001	32	rms	no	no	no	0.8	0.791277
400	200	100	1000	7	MFSPMAP	0.0005	32	adam	yes	yes	no	0.6	0.791139
600	400	50	1000	7	MFSPMAP	0.0005	32	adam	yes	yes	no	0.6	0.791139
200	100	25	1000	7	MFSPMAP	0.1	32	moment	yes	yes	no	0.6	0.791139
1400	400	100	1000	7	MFSPMAP	0.0005	32	adam	no	yes	yes	0.6	0.791139
200	100	25	1000	7	MFSPMAP	0.001	64	moment	no	no	yes	0.6	0.791139
1400	50	10	1000	7	MFSPMAP	0.01	32	moment	no	no	no	0.8	0.791139
400	200	50	1000	7	MFSPMAP	0.001	64	adam	no	yes	yes	0.6	0.790997
400	100	10	1000	7	MFSPMAP	0.1	64	moment	no	yes	yes	0.8	0.790997
400	100	10	1000	7	MFSPMAP	0.1	32	moment	no	yes	no	0.6	0.790997
1400	600	50	1000	7	MFSPMAP	0.0005	32	rms	no	no	yes	0.6	0.790997
400	100	10	1000	7	MFSPMAP	0.001	64	adam	yes	yes	yes	0.6	0.790698
200	100	25	1000	7	MFSPMAP	0.0005	32	adam	yes	no	no	0.6	0.790698
1400	100	25	1000	7	MFSPMAP	0.0005	64	rms	no	no	yes	0.6	0.790698
600	100	50	1000	7	MFSPMAP	0.01	64	moment	yes	yes	yes	0.8	0.790698
1400	100	50	1000	7	MFSPMAP	0.0005	32	adam	yes	yes	no	0.8	0.79056
1400	400	100	1000	7	MFSPMAP	0.1	64	moment	no	yes	yes	0.8	0.79056
1400	400	100	1000	7	MFSPMAP	0.0005	64	rms	yes	yes	yes	0.6	0.790419
1400	600	10	1000	7	MFSPMAP	0.0005	64	rms	yes	yes	yes	0.8	0.790274
400	100	10	1000	7	MFSPMAP	0.0005	64	rms	yes	yes	no	0.6	0.790274
400	100	10	1000	7	MFSPMAP	0.01	64	moment	no	yes	no	0.8	0.790274
1400	600	50	1000	7	MFSPMAP	0.0005	32	rms	no	no	yes	0.8	0.790274
1400	50	10	1000	7	MFSPMAP	0.01	64	moment	yes	yes	yes	0.6	0.790123
1400	600	50	1000	7	MFSPMAP	0.0005	32	rms	yes	yes	yes	0.8	0.790123
1400	600	10	1000	7	MFSPMAP	0.01	32	moment	yes	yes	no	0.6	0.790123
1400	600	25	1000	7	MFSPMAP	0.0005	32	adam	yes	yes	no	0.8	0.790123
600	400	10	1000	7	MFSPMAP	0.0005	32	rms	yes	no	yes	0.6	0.790123
1400	400	100	1000	7	MFSPMAP	0.001	64	rms	no	yes	no	0.6	0.790123
1400	50	25	1000	7	MFSPMAP	0.001	32	rms	no	no	no	0.8	0.790123
1400	400	100	1000	7	MFSPMAP	0.0005	64	adam	no	yes	yes	0.6	0.789969
1400	50	25	1000	7	MFSPMAP	0.0005	64	adam	no	yes	yes	0.8	0.789969
600	400	50	1000	7	MFSPMAP	0.001	32	rms	no	yes	no	0.6	0.789969
1400	400	100	1000	7	MFSPMAP	0.001	32	rms	yes	no	yes	0.8	0.789809
400	200	50	1000	7	MFSPMAP	0.001	32	adam	no	yes	no	0.6	0.789809
600	400	10	1000	7	MFSPMAP	0.0005	32	adam	no	yes	no	0.6	0.789809
600	100	50	1000	7	MFSPMAP	0.0005	64	adam	yes	yes	yes	0.6	0.789644
1400	50	10	1000	7	MFSPMAP	0.001	64	adam	yes	yes	yes	0.8	0.789644
400	200	100	1000	7	MFSPMAP	0.001	32	rms	yes	no	yes	0.6	0.789644
1400	600	50	1000	7	MFSPMAP	0.0005	64	rms	yes	no	no	0.6	0.789644
1400	50	25	1000	7	MFSPMAP	0.001	64	rms	no	yes	yes	0.6	0.789644
600	400	10	1000	7	MFSPMAP	0.001	64	rms	no	yes	yes	0.6	0.789644
1400	50	10	1000	7	MFSPMAP	0.001	32	rms	no	no	yes	0.8	0.789644
600	100	50	1000	7	MFSPMAP	0.001	64	adam	yes	yes	no	0.6	0.789474
400	200	100	1000	7	MFSPMAP	0.0005	64	moment	no	no	yes	0.8	0.789474
1400	50	25	1000	7	MFSPMAP	0.0005	64	moment	yes	yes	no	0.8	0.789333
1400	100	50	1000	7	MFSPMAP	0.1	64	moment	yes	yes	yes	0.6	0.789318
1400	600	25	1000	7	MFSPMAP	0.0005	64	adam	yes	yes	no	0.8	0.789318
1400	100	25	1000	7	MFSPMAP	0.001	64	rms	yes	no	yes	0.8	0.789298
400	100	10	1000	7	MFSPMAP	0.001	64	rms	no	no	no	0.8	0.789298
600	400	50	1000	7	MFSPMAP	0.0005	64	adam	yes	yes	yes	0.8	0.789157
600	400	10	1000	7	MFSPMAP	0.0005	64	rms	yes	yes	no	0.6	0.789157
1400	600	50	1000	7	MFSPMAP	0.0005	32	rms	yes	yes	no	0.6	0.789157
1400	50	25	1000	7	MFSPMAP	0.1	64	moment	yes	yes	no	0.8	0.789157
1400	50	25	1000	7	MFSPMAP	0.0005	64	adam	yes	no	yes	0.8	0.789157
1400	600	50	1000	7	MFSPMAP	0.0005	64	rms	yes	no	yes	0.8	0.789157
400	200	100	1000	7	MFSPMAP	0.0005	64	rms	no	yes	yes	0.6	0.789157
1400	600	10	1000	7	MFSPMAP	0.0005	64	adam	yes	no	no	0.6	0.789116
400	100	10	1000	7	MFSPMAP	0.1	32	moment	no	yes	yes	0.6	0.789116
1400	400	100	1000	7	MFSPMAP	0.001	64	rms	yes	yes	yes	0.6	0.788991
1400	400	100	1000	7	MFSPMAP	0.0005	32	adam	yes	yes	yes	0.8	0.788991
1400	600	25	1000	7	MFSPMAP	0.1	32	moment	yes	yes	no	0.6	0.788991
200	100	25	1000	7	MFSPMAP	0.001	32	rms	yes	yes	no	0.8	0.788991
1400	50	25	1000	7	MFSPMAP	0.001	32	rms	yes	yes	no	0.8	0.788991
200	100	25	1000	7	MFSPMAP	0.001	32	moment	no	yes	yes	0.6	0.788991
200	100	25	1000	7	MFSPMAP	0.001	32	rms	no	yes	no	0.6	0.788991
600	100	50	1000	7	MFSPMAP	0.001	64	rms	no	yes	no	0.8	0.788991
1400	100	50	1000	7	MFSPMAP	0.0005	64	adam	yes	yes	yes	0.6	0.78882
600	100	50	1000	7	MFSPMAP	0.001	32	adam	no	yes	yes	0.8	0.78882
600	400	10	1000	7	MFSPMAP	0.001	32	adam	no	yes	no	0.6	0.78882
600	400	50	1000	7	MFSPMAP	0.001	32	adam	yes	yes	yes	0.6	0.788644
400	100	10	1000	7	MFSPMAP	0.0005	64	rms	yes	yes	yes	0.8	0.788644
400	200	50	1000	7	MFSPMAP	0.0005	64	rms	yes	no	yes	0.6	0.788644
1400	600	10	1000	7	MFSPMAP	0.0005	32	adam	no	yes	no	0.8	0.788644
400	200	100	1000	7	MFSPMAP	0.001	32	adam	no	yes	yes	0.6	0.788462
600	400	50	1000	7	MFSPMAP	0.001	64	rms	no	yes	no	0.8	0.788462
400	200	50	1000	7	MFSPMAP	0.0005	32	rms	no	yes	no	0.6	0.788274
1400	400	100	1000	7	MFSPMAP	0.0005	64	rms	no	no	no	0.6	0.788274
600	400	10	1000	7	MFSPMAP	0.001	64	rms	yes	no	yes	0.6	0.788079
600	100	50	1000	7	MFSPMAP	0.001	64	adam	no	no	yes	0.8	0.788079
1400	600	25	1000	7	MFSPMAP	0.1	64	moment	no	yes	yes	0.6	0.78806
1400	600	25	1000	7	MFSPMAP	0.0005	64	adam	no	no	yes	0.6	0.787879
1400	600	50	1000	7	MFSPMAP	0.001	32	adam	yes	yes	yes	0.8	0.787879
1400	600	10	1000	7	MFSPMAP	0.001	64	adam	yes	yes	no	0.6	0.787879
1400	100	25	1000	7	MFSPMAP	0.001	64	adam	yes	yes	no	0.6	0.787879
400	200	100	1000	7	MFSPMAP	0.001	32	rms	yes	yes	no	0.8	0.787879
200	100	25	1000	7	MFSPMAP	0.0005	32	adam	no	yes	yes	0.6	0.787879
1400	100	25	1000	7	MFSPMAP	0.0005	64	moment	yes	yes	yes	0.8	0.787709
1400	100	50	1000	7	MFSPMAP	0.001	64	rms	yes	yes	yes	0.8	0.787692
400	100	10	1000	7	MFSPMAP	0.0005	32	rms	yes	no	no	0.8	0.787692
1400	600	25	1000	7	MFSPMAP	0.001	32	rms	no	yes	yes	0.6	0.787692
1400	50	25	1000	7	MFSPMAP	0.001	64	adam	yes	no	yes	0.8	0.787671
1400	600	25	1000	7	MFSPMAP	0.001	64	rms	no	yes	no	0.6	0.7875
1400	600	25	1000	7	MFSPMAP	0.0005	32	adam	no	yes	no	0.6	0.7875
1400	50	25	1000	7	MFSPMAP	0.01	32	moment	no	yes	no	0.6	0.787356
1400	50	10	1000	7	MFSPMAP	0.0005	32	moment	no	yes	no	0.8	0.787356
200	100	25	1000	7	MFSPMAP	0.001	32	adam	yes	yes	yes	0.6	0.787302
1400	50	25	1000	7	MFSPMAP	0.0005	32	adam	yes	yes	no	0.6	0.787302
1400	50	10	1000	7	MFSPMAP	0.001	32	moment	yes	yes	no	0.6	0.787302
600	400	50	1000	7	MFSPMAP	0.001	64	rms	no	yes	no	0.6	0.787302
1400	400	100	1000	7	MFSPMAP	0.001	32	adam	no	yes	no	0.8	0.787302
600	400	50	1000	7	MFSPMAP	0.001	64	rms	no	no	yes	0.8	0.787302
1400	50	10	1000	7	MFSPMAP	0.1	32	moment	yes	yes	yes	0.8	0.787097
1400	50	10	1000	7	MFSPMAP	0.0005	64	adam	yes	yes	yes	0.8	0.786982
1400	50	10	1000	7	MFSPMAP	0.1	64	moment	no	yes	no	0.8	0.786982
600	100	50	1000	7	MFSPMAP	0.0005	64	adam	no	yes	no	0.8	0.786787
600	400	50	1000	7	MFSPMAP	0.0005	32	moment	no	yes	no	0.6	0.786704
600	400	50	1000	7	MFSPMAP	0.0005	32	rms	yes	yes	no	0.6	0.786585
1400	100	25	1000	7	MFSPMAP	0.0005	32	adam	no	yes	no	0.8	0.786585
400	200	50	1000	7	MFSPMAP	0.001	32	rms	no	no	yes	0.6	0.786441
1400	50	10	1000	7	MFSPMAP	0.0005	64	adam	no	no	yes	0.6	0.786441
1400	100	50	1000	7	MFSPMAP	0.0005	64	adam	yes	yes	no	0.6	0.786378
1400	50	10	1000	7	MFSPMAP	0.0005	32	moment	no	yes	no	0.6	0.78628
1400	50	25	1000	7	MFSPMAP	0.001	32	adam	yes	yes	no	0.8	0.786164
1400	100	25	1000	7	MFSPMAP	0.001	64	rms	no	yes	yes	0.8	0.786164
1400	600	25	1000	7	MFSPMAP	0.001	32	adam	no	yes	no	0.8	0.786164
600	400	10	1000	7	MFSPMAP	0.001	64	rms	no	no	no	0.8	0.786164
200	100	25	1000	7	MFSPMAP	0.001	32	adam	yes	no	no	0.8	0.785942
1400	600	10	1000	7	MFSPMAP	0.001	32	rms	yes	no	no	0.8	0.785942
1400	50	25	1000	7	MFSPMAP	0.001	32	adam	no	yes	yes	0.8	0.785942
400	200	50	1000	7	MFSPMAP	0.001	64	adam	no	yes	no	0.6	0.785942
1400	600	25	1000	7	MFSPMAP	0.0005	32	rms	no	no	no	0.6	0.785942
1400	100	50	1000	7	MFSPMAP	0.001	64	rms	no	no	no	0.8	0.785942
1400	100	50	1000	7	MFSPMAP	0.0005	64	rms	yes	no	no	0.6	0.785714
1400	100	25	1000	7	MFSPMAP	0.0005	64	rms	yes	yes	no	0.8	0.785714
1400	50	10	1000	7	MFSPMAP	0.0005	64	rms	no	no	no	0.8	0.785714
600	100	50	1000	7	MFSPMAP	0.001	64	adam	yes	yes	yes	0.6	0.785276
1400	600	50	1000	7	MFSPMAP	0.0005	64	adam	no	yes	no	0.6	0.785276
600	400	50	1000	7	MFSPMAP	0.0005	32	adam	no	yes	no	0.8	0.785276
1400	600	10	1000	7	MFSPMAP	0.0005	64	rms	no	yes	no	0.8	0.785276
400	200	50	1000	7	MFSPMAP	0.0005	32	rms	no	no	no	0.6	0.785276
400	100	10	1000	7	MFSPMAP	0.001	64	adam	yes	yes	no	0.8	0.785235
400	200	50	1000	7	MFSPMAP	0.0005	64	adam	yes	no	yes	0.6	0.785235
200	100	25	1000	7	MFSPMAP	0.0005	64	moment	no	no	no	0.6	0.785235
400	100	10	1000	7	MFSPMAP	0.001	32	moment	no	yes	no	0.6	0.7851
400	100	10	1000	7	MFSPMAP	0.0005	64	rms	yes	yes	yes	0.6	0.785047
400	200	100	1000	7	MFSPMAP	0.0005	64	adam	yes	no	yes	0.8	0.785047
600	400	50	1000	7	MFSPMAP	0.0005	32	adam	no	yes	yes	0.6	0.785047
600	100	50	1000	7	MFSPMAP	0.001	64	adam	yes	no	no	0.8	0.784983
1400	600	25	1000	7	MFSPMAP	0.0005	64	adam	no	no	no	0.6	0.784983
600	400	50	1000	7	MFSPMAP	0.001	64	rms	no	yes	yes	0.6	0.78481
400	200	50	1000	7	MFSPMAP	0.0005	32	adam	no	yes	yes	0.6	0.78481
400	200	50	1000	7	MFSPMAP	0.001	32	adam	no	yes	yes	0.8	0.78481
400	100	10	1000	7	MFSPMAP	0.0005	64	adam	no	no	no	0.6	0.78481
1400	50	10	1000	7	MFSPMAP	0.001	64	adam	yes	no	yes	0.8	0.784722
1400	600	50	1000	7	MFSPMAP	0.001	64	rms	yes	yes	no	0.6	0.784661
600	100	50	1000	7	MFSPMAP	0.001	64	rms	no	yes	no	0.6	0.784661
600	400	50	1000	7	MFSPMAP	0.1	64	moment	yes	yes	yes	0.8	0.784566
1400	50	25	1000	7	MFSPMAP	0.001	64	adam	yes	no	no	0.8	0.784566
1400	100	50	1000	7	MFSPMAP	0.001	64	rms	no	no	yes	0.8	0.784566
1400	400	100	1000	7	MFSPMAP	0.1	32	moment	yes	yes	yes	0.8	0.784431
1400	50	25	1000	7	MFSPMAP	0.001	32	rms	no	yes	no	0.8	0.784431
1400	50	10	1000	7	MFSPMAP	0.001	64	adam	yes	yes	no	0.6	0.784314
1400	100	25	1000	7	MFSPMAP	0.001	32	rms	yes	no	yes	0.6	0.784314
1400	600	50	1000	7	MFSPMAP	0.0005	32	adam	no	yes	no	0.8	0.784195
600	100	50	1000	7	MFSPMAP	0.001	32	rms	yes	no	no	0.6	0.783951
600	400	50	1000	7	MFSPMAP	0.001	64	adam	no	yes	yes	0.6	0.783951
1400	100	50	1000	7	MFSPMAP	0.01	32	moment	yes	yes	yes	0.6	0.783862
1400	600	50	1000	7	MFSPMAP	0.001	64	moment	yes	yes	no	0.6	0.783862
1400	400	100	1000	7	MFSPMAP	0.1	64	moment	no	yes	yes	0.6	0.783862
1400	100	25	1000	7	MFSPMAP	0.001	32	rms	no	no	no	0.6	0.783784
1400	100	50	1000	7	MFSPMAP	0.001	32	rms	yes	yes	no	0.6	0.783699
600	400	10	1000	7	MFSPMAP	0.0005	32	adam	yes	yes	no	0.8	0.783699
200	100	25	1000	7	MFSPMAP	0.001	64	rms	no	yes	yes	0.8	0.783699
1400	600	50	1000	7	MFSPMAP	0.001	64	adam	no	yes	yes	0.8	0.783699
400	200	50	1000	7	MFSPMAP	0.0005	64	adam	no	yes	yes	0.8	0.783626
600	400	10	1000	7	MFSPMAP	0.1	64	moment	no	yes	yes	0.8	0.783626
600	400	10	1000	7	MFSPMAP	0.0005	32	adam	no	yes	yes	0.6	0.783439
1400	100	25	1000	7	MFSPMAP	0.001	32	rms	no	no	yes	0.8	0.783439
1400	100	50	1000	7	MFSPMAP	0.001	32	rms	no	no	yes	0.8	0.783439
600	400	50	1000	7	MFSPMAP	0.0005	64	rms	no	no	no	0.6	0.783439
1400	100	25	1000	7	MFSPMAP	0.1	64	moment	yes	yes	no	0.8	0.783383
1400	100	25	1000	7	MFSPMAP	0.0005	32	rms	no	yes	yes	0.8	0.783383
400	200	50	1000	7	MFSPMAP	0.0005	32	adam	no	no	no	0.8	0.783383
1400	600	50	1000	7	MFSPMAP	0.001	32	rms	yes	yes	yes	0.6	0.783172
1400	600	50	1000	7	MFSPMAP	0.001	32	adam	yes	yes	no	0.8	0.783172
600	400	50	1000	7	MFSPMAP	0.0005	32	rms	yes	yes	yes	0.6	0.783133
1400	600	50	1000	7	MFSPMAP	0.1	64	moment	yes	yes	yes	0.6	0.783133
1400	600	10	1000	7	MFSPMAP	0.001	64	rms	yes	yes	yes	0.8	0.782875
1400	50	25	1000	7	MFSPMAP	0.1	64	moment	no	yes	yes	0.6	0.782875
400	200	100	1000	7	MFSPMAP	0.1	64	moment	no	yes	yes	0.8	0.782609
1400	100	25	1000	7	MFSPMAP	0.01	32	moment	no	no	no	0.8	0.782609
200	100	25	1000	7	MFSPMAP	0.001	64	rms	yes	yes	yes	0.8	0.782609
1400	600	10	1000	7	MFSPMAP	0.0005	32	moment	yes	yes	yes	0.8	0.782609
1400	100	25	1000	7	MFSPMAP	0.0005	32	adam	yes	yes	no	0.8	0.782609
400	200	100	1000	7	MFSPMAP	0.001	32	rms	no	yes	yes	0.6	0.782609
600	400	10	1000	7	MFSPMAP	0.0005	32	rms	no	yes	yes	0.8	0.782609
1400	100	50	1000	7	MFSPMAP	0.001	64	rms	no	yes	no	0.6	0.782609
600	400	10	1000	7	MFSPMAP	0.0005	64	adam	yes	yes	no	0.8	0.782334
1400	600	25	1000	7	MFSPMAP	0.0005	32	rms	no	yes	yes	0.6	0.782334
400	200	100	1000	7	MFSPMAP	0.001	64	adam	no	yes	yes	0.6	0.782334
600	400	10	1000	7	MFSPMAP	0.1	32	moment	no	yes	yes	0.6	0.782334
1400	600	50	1000	7	MFSPMAP	0.001	32	adam	no	yes	yes	0.6	0.782334
400	200	100	1000	7	MFSPMAP	0.0005	64	rms	no	yes	no	0.6	0.782334
1400	50	10	1000	7	MFSPMAP	0.001	32	rms	no	yes	no	0.8	0.782334
[truncated: 10,350 more rows]
